# Supplementary material for: Comparative proteogenomics reveals ecological and evolutionary insights into the organohalide-respiring Dehalobacter restrictus strain T
Source: Appl Environ Microbiol. 2025 Mar 14;91(4):e01719-24. doi: 10.1128/aem.01719-24 (PMC12016555; doi:10.1128/aem.01719-24)
Supplement: Table S3 — MAGs. [file aem.01719-24-s0002.xlsx]

## Sheet: Table S4
#bin Id	n_LSU	n_SSU	n_TSU	n_tRNA	completeness	contamination	n_contigs	contig_bp	Classification
bin.1	0	0	3	?	99.94	0.26	65	3004296	d__Bacteria;p__Firmicutes_B;c__Desulfitobacteriia;o__Desulfitobacteriales;f__Syntrophobotulaceae;g__Dehalobacter;s__Dehalobacter restrictus
bin.2	0	3	3	?	100	0.04	36	3398668	d__Bacteria;p__Firmicutes_A;c__Clostridia;o__Eubacteriales;f__Eubacteriaceae;g__Acetobacterium;s__
bin.3	0	1	0	?	95.16	0.13	165	2715837	d__Bacteria;p__Actinobacteriota;c__Actinomycetia;o__Propionibacteriales;f__Propionibacteriaceae;g__Propionicimonas;s__
bin.4	1	0	1	?	86.76	1.77	362	2873600	d__Bacteria;p__Firmicutes_A;c__Clostridia;o__Tissierellales;f__Sedimentibacteraceae;g__Sedimentibacter;s__Sedimentibacter saalensis
bin.5	2	2	4	?	96.88	7.39	113	3840589	d__Bacteria;p__Firmicutes_A;c__Clostridia;o__Eubacteriales;f__Eubacteriaceae;g__Acetobacterium;s__
bin.6	0	0	0	?	100	0.25	45	3701409	d__Bacteria;p__Desulfobacterota;c__Desulfovibrionia;o__Desulfovibrionales;f__Desulfovibrionaceae;g__Nitratidesulfovibrio;s__
bin.7	3	1	2	20	96.98	2.18	125	3061716	d__Bacteria;p__Firmicutes_A;c__Clostridia;o__Oscillospirales;f__Oscillospiraceae;g__Sporobacter;s__
bin.8	9	6	3	20	97.32	0	87	2976011	d__Bacteria;p__Firmicutes_A;c__Clostridia;o__Oscillospirales;f__Oscillospiraceae;g__;s__
bin.9	0	0	9	?	93.45	3.29	140	3472504	d__Bacteria;p__Firmicutes_A;c__Clostridia;o__Clostridiales;f__Clostridiaceae;g__;s__
bin.10	0	0	0	?	98.39	0	40	2254344	d__Bacteria;p__Firmicutes_A;c__Clostridia_A;o__Christensenellales;f__UBA6094;g__UBA6094;s__
bin.11	1	0	2	?	99.3	3.85	151	2887260	d__Bacteria;p__Firmicutes_A;c__Clostridia;o__Tissierellales;f__Tissierellaceae;g__Gudongella;s__
bin.12	0	0	1	?	92.62	9.75	446	2556448	d__Bacteria;p__Firmicutes_A;c__Clostridia;o__Oscillospirales;f__Oscillospiraceae;g__Oscillibacter;s__
bin.13	1	2	3	19	99.73	1.61	103	3715803	d__Bacteria;p__Bacteroidota;c__Bacteroidia;o__Bacteroidales;f__Paludibacteraceae;g__Paludibacter;s__
bin.14	14	7	5	?	87.4	6.82	1134	3330544	d__Bacteria;p__Spirochaetota;c__Spirochaetia;o__Sphaerochaetales;f__Sphaerochaetaceae;g__Sphaerochaeta;s__Sphaerochaeta globosa
bin.15	0	0	3	?	80.38	2.08	67	2318825	d__Bacteria;p__Firmicutes_B;c__Peptococcia;o__DRI-13;f__UBA5745;g__UBA5745;s__
bin.16	0	0	2	?	99.38	2.38	234	3560259	d__Bacteria;p__Desulfobacterota;c__Desulfovibrionia;o__Desulfovibrionales;f__Desulfomicrobiaceae;g__Desulfomicrobium;s__Desulfomicrobium escambiense
bin.17	1	1	1	17	98.23	0.28	19	1105335	d__Bacteria;p__Firmicutes;c__Bacilli;o__RFN20;f__CAG-826;g__UBA1424;s__
bin.18	0	0	0	?	76.79	8.15	1265	4099465	d__Bacteria;p__Actinobacteriota;c__Coriobacteriia;o__OPB41;f__UBA2279;g__;s__
bin.19	2	0	2	?	94.28	2.9	297	2111678	d__Bacteria;p__Firmicutes_A;c__Clostridia;o__Peptostreptococcales;f__Anaerovoracaceae;g__UBA5559;s__
bin.20	2	0	4	?	93.85	9.16	1365	4289814	d__Bacteria;p__Firmicutes_A;c__Clostridia;o__Lachnospirales;f__Cellulosilyticaceae;g__;s__
bin.21	0	0	0	?	61.55	1.01	651	1529157	d__Bacteria;p__Firmicutes_A;c__Clostridia;o__Oscillospirales;f__Butyricicoccaceae;g__JAAZKA01;s__
bin.22	1	1	3	?	65.86	8.02	1600	3028535	d__Bacteria;p__Firmicutes_A;c__Clostridia;o__Clostridiales;f__Clostridiaceae;g__Youngiibacter;s__
