# Supplementary material for: Comparative proteogenomics reveals ecological and evolutionary insights into the organohalide-respiring Dehalobacter restrictus strain T
Source: Appl Environ Microbiol. 2025 Mar 14;91(4):e01719-24. doi: 10.1128/aem.01719-24 (PMC12016555; doi:10.1128/aem.01719-24)
Supplement: Table S5 — Proteins. [file aem.01719-24-s0003.xlsx]

## Sheet: Sheet2
Protein IDs	Majority protein IDs	Fasta headers	Number of proteins	Peptides	Sequence coverage [%]	Mol. weight [kDa]	Sequence length	Score	Sequence coverage (111TCA) [%]	Sequence coverage 2 (CF) [%]	Intensity (111TCA)	Intensity (CF)	iBAQ (111TCA)	iBAQ (CF)
MDJ0305577.1	MDJ0305577.1	MDJ0305577.1 MAG: cell wall-binding repeat-containing protein [Dehalobacter sp.]	1	48	67.4	107.57	1070	323.31	67.4	63.4	186180000000	145970000000	2651000000	2241400000
MDJ0305468.1	MDJ0305468.1	MDJ0305468.1 MAG: HU family DNA-binding protein [Dehalobacter sp.]	1	4	54.4	9.7392	90	59.403	54.4	54.4	10042000000	7217200000	2284100000	1622800000
MDJ0304660.1	MDJ0304660.1	MDJ0304660.1 MAG: pyridoxamine 5-phosphate oxidase family protein [Dehalobacter sp.]	1	8	77.2	10.674	101	106.72	77.2	75.2	8219300000	3011400000	840450000	322580000
MDJ0306955.1	MDJ0306955.1	MDJ0306955.1 MAG: O-acetylhomoserine aminocarboxypropyltransferase/cysteine synthase [Dehalobacter sp.]	1	21	73.2	45.655	426	323.31	73.2	56.3	34314000000	22260000000	790460000	482810000
MDJ0305517.1	MDJ0305517.1	MDJ0305517.1 MAG: co-chaperone GroES [Dehalobacter sp.]	1	5	57.4	10.341	94	43.869	57.4	46.8	7143400000	5005800000	768320000	495340000
MDJ0305516.1	MDJ0305516.1	MDJ0305516.1 MAG: chaperonin GroEL [Dehalobacter sp.]	1	27	64.5	57.516	544	323.31	64.5	61.9	26942000000	10268000000	699970000	295980000
MDJ0306954.1	MDJ0306954.1	MDJ0306954.1 MAG: cysteine synthase A [Dehalobacter sp.]	1	16	72.2	33.013	309	239.29	72.2	61.5	12247000000	6800900000	517690000	382000000
MDJ0304850.1	MDJ0304850.1	MDJ0304850.1 MAG: pyridoxamine 5-phosphate oxidase family protein [Dehalobacter sp.]	1	8	70.3	14.392	128	110.27	70.3	64.1	5645100000	2813000000	440720000	223340000
MDJ0306014.1	MDJ0306014.1	MDJ0306014.1 MAG: flagellin [Dehalobacter sp.]	1	16	57.9	49.467	485	323.31	56.3	56.1	18118000000	10799000000	346470000	340060000
MDJ0306438.1	MDJ0306438.1	MDJ0306438.1 MAG: 1,1-dichloroethane reductive dehalogenase membrane anchor protein [Dehalobacter sp.]	1	2	10.5	11.305	105	13.392	10.5	9.5	716890000	321680000	238960000	107230000
MDJ0306834.1	MDJ0306834.1	MDJ0306834.1 MAG: 50S ribosomal protein L7/L12 [Dehalobacter sp.]	1	5	71.2	12.755	125	37.947	71.2	25.6	1126400000	361580000	184150000	60264000
MDJ0306437.1	MDJ0306437.1	MDJ0306437.1 MAG: Chloroform reductive dehalogenase CfrA [Dehalobacter sp.]	1	15	44.2	55.43	504	222.41	42.7	37.9	11136000000	5867700000	173280000	111820000
MDJ0306841.1	MDJ0306841.1	MDJ0306841.1 MAG: elongation factor Tu [Dehalobacter sp.]	1	22	72.8	43.874	400	323.31	67.8	62.5	7117100000	4549900000	157050000	112160000
MDJ0306869.1	MDJ0306869.1	MDJ0306869.1 MAG: 30S ribosomal protein S4 [Dehalobacter sp.]	1	11	51.2	23.973	209	90.86	51.2	21.1	2271400000	1966800000	150190000	144510000
MDJ0304894.1	MDJ0304894.1	MDJ0304894.1 MAG: pyridoxamine 5-phosphate oxidase family protein [Dehalobacter sp.]	1	7	84.2	10.696	101	107.45	84.2	82.2	1239700000	1854100000	145650000	263080000
MDJ0307112.1;MDJ0304810.1	MDJ0307112.1;MDJ0304810.1	MDJ0307112.1 MAG: zinc-ribbon domain containing protein [Dehalobacter sp.];MDJ0304810.1 MAG: zinc-ribbon domain containing protein [Dehalobacter sp.]	2	2	23.2	11.343	99	19.158	23.2	23.2	834930000	1051600000	139150000	172950000
MDJ0306458.1	MDJ0306458.1	MDJ0306458.1 MAG: molecular chaperone DnaK [Dehalobacter sp.]	1	24	46.8	66.285	619	320.69	45.4	43.5	4762000000	3408000000	112620000	76019000
MDJ0305223.1	MDJ0305223.1	MDJ0305223.1 MAG: F0F1 ATP synthase subunit beta [Dehalobacter sp.]	1	17	56.3	50.82	467	323.31	56.3	43.5	3400000000	1541700000	107020000	47980000
MDJ0305458.1	MDJ0305458.1	MDJ0305458.1 MAG: septation regulator SpoVG [Dehalobacter sp.]	1	4	58.8	9.4467	85	38.319	58.8	38.8	708210000	690980000	94118000	98712000
MDJ0305563.1	MDJ0305563.1	MDJ0305563.1 MAG: NADP-specific glutamate dehydrogenase [Dehalobacter sp.]	1	14	36.3	48.42	444	163.33	36.3	26.6	3539900000	2077800000	93184000	56171000
MDJ0306845.1	MDJ0306845.1	MDJ0306845.1 MAG: 50S ribosomal protein L23 [Dehalobacter sp.]	1	4	41.1	10.689	95	26.132	41.1	32.6	648690000	267170000	90593000	44529000
MDJ0305225.1	MDJ0305225.1	MDJ0305225.1 MAG: F0F1 ATP synthase subunit alpha [Dehalobacter sp.]	1	21	45.8	54.761	500	185.92	39.4	36.8	3550600000	2086300000	80443000	45215000
MDJ0305466.1	MDJ0305466.1	MDJ0305466.1 MAG: stage V sporulation protein T [Dehalobacter sp.]	1	1	3.8	19.977	182	6.0166	3.8	3.8	974310000	1775600000	74947000	136580000
MDJ0306832.1	MDJ0306832.1	MDJ0306832.1 MAG: 50S ribosomal protein L1 [Dehalobacter sp.]	1	5	30	24.556	230	56.373	30	24.8	1208000000	1352900000	74603000	84557000
MDJ0306842.1	MDJ0306842.1	MDJ0306842.1 MAG: 30S ribosomal protein S10 [Dehalobacter sp.]	1	6	58.4	11.534	101	42.588	50.5	36.6	685910000	1020900000	74075000	113430000
MDJ0306859.1	MDJ0306859.1	MDJ0306859.1 MAG: 50S ribosomal protein L18 [Dehalobacter sp.]	1	2	18	13.312	122	16.133	18	18	517810000	430210000	73973000	61459000
MDJ0304586.1	MDJ0304586.1	MDJ0304586.1 MAG: type I glyceraldehyde-3-phosphate dehydrogenase [Dehalobacter sp.]	1	8	35.1	36.373	336	210.38	35.1	31.2	2176600000	848900000	72143000	27538000
MDJ0304531.1	MDJ0304531.1	MDJ0304531.1 MAG: nicotinate-nucleotide--dimethylbenzimidazole phosphoribosyltransferase [Dehalobacter sp.]	1	12	62.9	38.627	372	272.04	59.1	54.3	2916200000	2567100000	67734000	101180000
MDJ0306849.1	MDJ0306849.1	MDJ0306849.1 MAG: 30S ribosomal protein S3 [Dehalobacter sp.]	1	9	39.3	24.378	219	69.976	28.8	31.5	1114900000	734130000	65585000	43184000
MDJ0306974.1	MDJ0306974.1	MDJ0306974.1 MAG: twin-arginine translocase TatA/TatE family subunit [Dehalobacter sp.]	1	1	18	6.4896	61	6.9533	18	18	260200000	421100000	65050000	105280000
MDJ0305684.1	MDJ0305684.1	MDJ0305684.1 MAG: flotillin-like protein FloA [Dehalobacter sp.]	1	10	51.4	35.463	333	196.53	48.6	47.4	2103900000	1739900000	64694000	59844000
MDJ0306860.1	MDJ0306860.1	MDJ0306860.1 MAG: 30S ribosomal protein S5 [Dehalobacter sp.]	1	8	51.5	16.868	165	97.016	51.5	51.5	1826600000	1072100000	62678000	42870000
MDJ0305274.1	MDJ0305274.1	MDJ0305274.1 MAG: CbiX/SirB N-terminal domain-containing protein [Dehalobacter sp.]	1	4	32.1	14.66	131	43.754	24.4	32.1	904780000	749610000	61289000	54022000
MDJ0306490.1	MDJ0306490.1	MDJ0306490.1 MAG: 50S ribosomal protein L21 [Dehalobacter sp.]	1	3	46.6	11.254	103	32.03	46.6	46.6	399800000	225610000	59760000	32085000
MDJ0306716.1	MDJ0306716.1	MDJ0306716.1 MAG: DUF370 domain-containing protein [Dehalobacter sp.]	1	3	31.5	9.7411	89	34.064	31.5	15.7	383240000	164460000	58986000	27409000
MDJ0305227.1	MDJ0305227.1	MDJ0305227.1 MAG: F0F1 ATP synthase subunit B [Dehalobacter sp.]	1	5	28.6	21.234	185	74.309	23.8	23.8	525730000	503850000	58414000	55983000
MDJ0304352.1	MDJ0304352.1	MDJ0304352.1 MAG: translation elongation factor Ts [Dehalobacter sp.]	1	7	34.1	24.324	217	54.449	34.1	29.5	1395000000	569870000	57280000	17558000
MDJ0305413.1;MDJ0305367.1	MDJ0305413.1;MDJ0305367.1	MDJ0305413.1 MAG: AbrB/MazE/SpoVT family DNA-binding domain-containing protein [Dehalobacter sp.];MDJ0305367.1 MAG: AbrB/MazE/SpoVT family DNA-binding domain-containing protein [Dehalobacter sp.]	2	2	21.6	9.6581	88	13.048	21.6	9.1	388730000	354450000	55533000	50636000
MDJ0304919.1	MDJ0304919.1	MDJ0304919.1 MAG: aspartyl beta-hydroxylase [Dehalobacter sp.]	1	5	58.6	11.157	99	48.419	58.6	58.6	501450000	837740000	53259000	89889000
MDJ0306867.1	MDJ0306867.1	MDJ0306867.1 MAG: 30S ribosomal protein S13 [Dehalobacter sp.]	1	5	28.5	14.028	123	34.45	22	22	463200000	580810000	52317000	82973000
MDJ0306307.1	MDJ0306307.1	MDJ0306307.1 MAG: zinc metallopeptidase [Dehalobacter sp.]	1	2	10.5	24.548	229	11.038	10.5	0	415050000	0	51882000	0
MDJ0306874.1	MDJ0306874.1	MDJ0306874.1 MAG: 30S ribosomal protein S9 [Dehalobacter sp.]	1	4	40.5	14.677	131	52.996	40.5	40.5	917700000	956120000	51707000	60504000
MDJ0306472.1	MDJ0306472.1	MDJ0306472.1 MAG: 30S ribosomal protein S20 [Dehalobacter sp.]	1	2	21.1	9.9535	90	52.201	21.1	21.1	322010000	162930000	50244000	81463000
MDJ0305407.1	MDJ0305407.1	MDJ0305407.1 MAG: pyruvate:ferredoxin (flavodoxin) oxidoreductase [Dehalobacter sp.]	1	22	25.7	128.84	1178	179.46	23.2	17.5	3690600000	1491700000	50042000	20256000
MDJ0304485.1	MDJ0304485.1	MDJ0304485.1 MAG: methyl-accepting chemotaxis protein [Dehalobacter sp.]	1	3	37.4	14.699	139	42.831	37.4	7.9	389840000	131280000	49266000	18755000
MDJ0305734.1	MDJ0305734.1	MDJ0305734.1 MAG: preprotein translocase subunit YajC [Dehalobacter sp.]	1	3	38	13.707	121	32.15	38	30.6	437430000	326860000	46794000	36906000
MDJ0305177.1	MDJ0305177.1	MDJ0305177.1 MAG: sodium-translocating pyrophosphatase [Dehalobacter sp.]	1	10	20.9	68.062	669	139.45	19.3	11.5	1255000000	1095500000	46265000	45129000
MDJ0306840.1	MDJ0306840.1	MDJ0306840.1 MAG: elongation factor G [Dehalobacter sp.]	1	14	29.6	76.1	692	125.31	28.6	14.2	2567600000	933110000	46105000	14154000
MDJ0305222.1	MDJ0305222.1	MDJ0305222.1 MAG: F0F1 ATP synthase subunit epsilon [Dehalobacter sp.]	1	2	24.1	14.124	133	33.169	24.1	24.1	342890000	176280000	45481000	22685000
MDJ0306839.1	MDJ0306839.1	MDJ0306839.1 MAG: 30S ribosomal protein S7 [Dehalobacter sp.]	1	5	34.6	17.891	156	80.459	34.6	28.2	593760000	445910000	44837000	32434000
MDJ0304331.1	MDJ0304331.1	MDJ0304331.1 MAG: 30S ribosomal protein S15 [Dehalobacter sp.]	1	3	44.3	10.37	88	38.873	34.1	44.3	336100000	293300000	44729000	48511000
MDJ0306847.1	MDJ0306847.1	MDJ0306847.1 MAG: 30S ribosomal protein S19 [Dehalobacter sp.]	1	3	24.7	10.519	93	26.998	16.1	24.7	341420000	313430000	43037000	46151000
MDJ0306844.1	MDJ0306844.1	MDJ0306844.1 MAG: 50S ribosomal protein L4 [Dehalobacter sp.]	1	3	13.8	22.969	210	18.524	13.8	9.5	429990000	182930000	42999000	18293000
MDJ0304623.1	MDJ0304623.1	MDJ0304623.1 MAG: 6,7-dimethyl-8-ribityllumazine synthase [Dehalobacter sp.]	1	6	64.3	16.385	154	191.75	64.3	54.5	1208500000	670270000	42527000	19327000
MDJ0306459.1	MDJ0306459.1	MDJ0306459.1 MAG: nucleotide exchange factor GrpE [Dehalobacter sp.]	1	8	47.1	22.452	191	95.017	37.2	42.9	496780000	358070000	41242000	29991000
MDJ0306855.1	MDJ0306855.1	MDJ0306855.1 MAG: 50S ribosomal protein L5 [Dehalobacter sp.]	1	4	28.5	20.33	179	58.252	28.5	16.2	1026100000	403330000	40831000	13670000
MDJ0306678.1	MDJ0306678.1	MDJ0306678.1 MAG: molybdate ABC transporter substrate-binding protein [Dehalobacter sp.]	1	9	43.2	29.369	271	73.53	40.6	32.1	1276500000	1085400000	40476000	29737000
MDJ0306191.1	MDJ0306191.1	MDJ0306191.1 MAG: TIGR00266 family protein [Dehalobacter sp.]	1	7	41.9	28.021	267	146.39	41.9	29.2	876240000	351960000	40136000	15946000
MDJ0306838.1	MDJ0306838.1	MDJ0306838.1 MAG: 30S ribosomal protein S12 [Dehalobacter sp.]	1	3	25.2	15.425	139	22.005	25.2	10.1	412570000	106150000	38326000	3693900
MDJ0306861.1	MDJ0306861.1	MDJ0306861.1 MAG: 50S ribosomal protein L15 [Dehalobacter sp.]	1	5	38.1	15.78	147	64.194	38.1	38.1	808700000	484900000	36498000	26697000
MDJ0304353.1	MDJ0304353.1	MDJ0304353.1 MAG: 30S ribosomal protein S2 [Dehalobacter sp.]	1	7	31.4	27.854	245	70.656	28.6	31.4	1403400000	1005200000	36315000	33498000
MDJ0306833.1	MDJ0306833.1	MDJ0306833.1 MAG: 50S ribosomal protein L10 [Dehalobacter sp.]	1	5	44.8	19.036	174	70.854	44.8	29.3	598770000	349720000	36159000	31320000
MDJ0305245.1	MDJ0305245.1	MDJ0305245.1 MAG: fructose-6-phosphate aldolase [Dehalobacter sp.]	1	9	55.4	23.188	213	118.45	55.4	41.8	475430000	342860000	35725000	27867000
MDJ0306484.1	MDJ0306484.1	MDJ0306484.1 MAG: RNA-binding protein [Dehalobacter sp.]	1	3	58.3	9.4193	84	56.439	58.3	58.3	173410000	271990000	34682000	48844000
MDJ0306835.1	MDJ0306835.1	MDJ0306835.1 MAG: DNA-directed RNA polymerase subunit beta [Dehalobacter sp.]	1	27	31.3	128.24	1146	300.6	29.5	17.5	2541100000	1401600000	34234000	18842000
MDJ0306939.1	MDJ0306939.1	MDJ0306939.1 MAG: transcription elongation factor GreA [Dehalobacter sp.]	1	7	48.7	17.514	156	78.413	24.4	48.7	431510000	911950000	33119000	68566000
MDJ0305224.1	MDJ0305224.1	MDJ0305224.1 MAG: ATP synthase F1 subunit gamma [Dehalobacter sp.]	1	11	42.9	31.116	282	88.735	39.4	19.1	749380000	290450000	32844000	13202000
MDJ0304390.1	MDJ0304390.1	MDJ0304390.1 MAG: 50S ribosomal protein L19 [Dehalobacter sp.]	1	4	27.4	13.421	113	27.078	27.4	27.4	354300000	227260000	30912000	19198000
MDJ0305119.1	MDJ0305119.1	MDJ0305119.1 MAG: trigger factor [Dehalobacter sp.]	1	12	36.3	50.551	449	171.53	30.1	26.1	1099600000	503170000	29566000	10360000
MDJ0304506.1	MDJ0304506.1	MDJ0304506.1 MAG: hypothetical protein OKX56_01135 [Dehalobacter sp.]	1	1	19.1	7.413	68	9.3572	19.1	19.1	115590000	137790000	28898000	34448000
MDJ0304476.1	MDJ0304476.1	MDJ0304476.1 MAG: rubrerythrin family protein [Dehalobacter sp.]	1	6	34.3	20.21	178	93.954	34.3	32	365970000	268450000	28026000	23911000
MDJ0305946.1	MDJ0305946.1	MDJ0305946.1 MAG: cell division protein FtsZ [Dehalobacter sp.]	1	8	35.6	37.413	354	108.08	35.6	23.2	811340000	494750000	27105000	15254000
MDJ0306871.1	MDJ0306871.1	MDJ0306871.1 MAG: 50S ribosomal protein L17 [Dehalobacter sp.]	1	4	33.6	12.876	113	28.219	27.4	26.5	292750000	293370000	26610000	29337000
MDJ0304571.1	MDJ0304571.1	MDJ0304571.1 MAG: RNA chaperone Hfq [Dehalobacter sp.]	1	3	45.7	9.2738	81	53.756	29.6	45.7	193360000	114410000	26128000	15405000
MDJ0306831.1	MDJ0306831.1	MDJ0306831.1 MAG: 50S ribosomal protein L11 [Dehalobacter sp.]	1	4	23.6	14.928	140	36.109	23.6	21.4	364280000	196930000	25900000	17008000
MDJ0306475.1	MDJ0306475.1	MDJ0306475.1 MAG: peptidylprolyl isomerase [Dehalobacter sp.]	1	6	65.7	18.812	172	85.287	65.7	59.9	729860000	595530000	25556000	23107000
MDJ0304847.1	MDJ0304847.1	MDJ0304847.1 MAG: haloacid dehalogenase type II [Dehalobacter sp.]	1	7	49.3	25.561	223	70.281	40.4	41.7	464540000	331770000	24922000	16617000
MDJ0306843.1	MDJ0306843.1	MDJ0306843.1 MAG: 50S ribosomal protein L3 [Dehalobacter sp.]	1	5	33.5	22.774	209	66.665	33.5	33.5	434210000	263860000	24846000	15224000
MDJ0306852.1	MDJ0306852.1	MDJ0306852.1 MAG: 30S ribosomal protein S17 [Dehalobacter sp.]	1	1	12.8	10.122	86	19.629	12.8	12.8	97981000	61075000	24495000	15269000
MDJ0306858.1	MDJ0306858.1	MDJ0306858.1 MAG: 50S ribosomal protein L6 [Dehalobacter sp.]	1	6	55.6	19.809	180	170.33	49.4	31.7	547220000	520840000	23924000	35666000
MDJ0307167.1	MDJ0307167.1	MDJ0307167.1 MAG: ketol-acid reductoisomerase [Dehalobacter sp.]	1	9	38.4	36.621	331	181.88	35.6	35	552860000	571340000	23891000	19972000
MDJ0306857.1	MDJ0306857.1	MDJ0306857.1 MAG: 30S ribosomal protein S8 [Dehalobacter sp.]	1	3	24.1	14.87	133	29.057	24.1	6.8	233330000	64776000	23333000	6477600
MDJ0307138.1	MDJ0307138.1	MDJ0307138.1 MAG: ATP-dependent Clp endopeptidase proteolytic subunit ClpP [Dehalobacter sp.]	1	6	36.4	23.122	209	73.145	29.7	36.4	445110000	801890000	23249000	57444000
MDJ0306493.1	MDJ0306493.1	MDJ0306493.1 MAG: heavy metal-binding domain-containing protein [Dehalobacter sp.]	1	4	58.9	11.516	107	54.236	58.9	32.7	373110000	112820000	23107000	14003000
MDJ0304410.1	MDJ0304410.1	MDJ0304410.1 MAG: acetate kinase [Dehalobacter sp.]	1	2	5.8	43.258	400	24.963	5.8	3.5	462150000	112810000	23107000	5640300
MDJ0306853.1	MDJ0306853.1	MDJ0306853.1 MAG: 50S ribosomal protein L14 [Dehalobacter sp.]	1	2	18	13.196	122	12.887	18	18	220600000	134160000	23105000	14131000
MDJ0305477.1	MDJ0305477.1	MDJ0305477.1 MAG: nucleoside-diphosphate kinase [Dehalobacter sp.]	1	4	34.9	16.643	149	60.658	34.9	34.9	507140000	360250000	22590000	16640000
MDJ0306848.1	MDJ0306848.1	MDJ0306848.1 MAG: 50S ribosomal protein L22 [Dehalobacter sp.]	1	6	54	12.678	113	52.9	34.5	47.8	303260000	274940000	22542000	20462000
MDJ0305465.1	MDJ0305465.1	MDJ0305465.1 MAG: peptidylprolyl isomerase [Dehalobacter sp.]	1	14	63.7	35.358	314	147.6	57.6	63.7	755470000	732970000	22394000	24875000
MDJ0306870.1	MDJ0306870.1	MDJ0306870.1 MAG: DNA-directed RNA polymerase subunit alpha [Dehalobacter sp.]	1	8	27.6	35.542	315	58.714	25.1	16.2	597160000	309600000	22150000	11004000
MDJ0307164.1	MDJ0307164.1	MDJ0307164.1 MAG: 3-isopropylmalate dehydratase small subunit [Dehalobacter sp.]	1	2	10.5	17.61	162	11.324	4.9	10.5	171060000	293800000	21382000	36725000
MDJ0305226.1	MDJ0305226.1	MDJ0305226.1 MAG: F0F1 ATP synthase subunit delta [Dehalobacter sp.]	1	6	45.3	21.178	190	78.239	37.9	27.9	394750000	627960000	21372000	41035000
MDJ0307125.1	MDJ0307125.1	MDJ0307125.1 MAG: 3-oxoacyl-[acyl-carrier-protein] reductase [Dehalobacter sp.]	1	6	39.4	25.9	246	106.84	39.4	36.2	492300000	267760000	20778000	10686000
MDJ0307123.1	MDJ0307123.1	MDJ0307123.1 MAG: enoyl-[acyl-carrier-protein] reductase FabK [Dehalobacter sp.]	1	5	24.1	33.541	316	47.884	24.1	5.4	317750000	33695000	20705000	2591900
MDJ0305584.1	MDJ0305584.1	MDJ0305584.1 MAG: PqqD family protein [Dehalobacter sp.]	1	3	54.5	9.8823	88	19.36	54.5	54.5	116780000	60044000	20544000	11043000
MDJ0306360.1	MDJ0306360.1	MDJ0306360.1 MAG: Rrf2 family transcriptional regulator [Dehalobacter sp.]	1	4	36.1	16.152	147	55.398	29.3	36.1	456680000	601750000	20009000	51894000
MDJ0306850.1	MDJ0306850.1	MDJ0306850.1 MAG: 50S ribosomal protein L16 [Dehalobacter sp.]	1	4	35.3	16.867	150	51.034	35.3	35.3	306420000	116830000	19815000	7074600
MDJ0305255.1	MDJ0305255.1	MDJ0305255.1 MAG: alanine--glyoxylate aminotransferase family protein [Dehalobacter sp.]	1	10	36.2	41.708	389	151.52	31.1	23.7	944640000	499090000	19599000	12499000
MDJ0304504.1	MDJ0304504.1	MDJ0304504.1 MAG: response regulator [Dehalobacter sp.]	1	1	9.1	13.258	121	8.2627	9.1	9.1	135490000	193110000	19355000	27587000
MDJ0306892.1	MDJ0306892.1	MDJ0306892.1 MAG: nickel-dependent hydrogenase large subunit [Dehalobacter sp.]	1	11	26.1	57.072	521	113.74	23.2	16.9	684050000	295190000	18804000	8120300
MDJ0306172.1	MDJ0306172.1	MDJ0306172.1 MAG: NADH-quinone oxidoreductase subunit C [Dehalobacter sp.]	1	3	29.2	13.702	120	23.486	21.7	7.5	109930000	173450000	18321000	28908000
MDJ0307029.1	MDJ0307029.1	MDJ0307029.1 MAG: argininosuccinate synthase [Dehalobacter sp.]	1	5	16.7	44.625	401	51.762	16.7	5.5	505390000	309480000	17427000	10672000
MDJ0305456.1	MDJ0305456.1	MDJ0305456.1 MAG: GntR family transcriptional regulator [Dehalobacter sp.]	1	8	40.4	25.716	228	78.932	40.4	24.6	384150000	209210000	17157000	10533000
MDJ0304396.1	MDJ0304396.1	MDJ0304396.1 MAG: 30S ribosomal protein S16 [Dehalobacter sp.]	1	1	18.4	9.9083	87	23.91	18.4	18.4	101820000	67960000	16971000	11327000
MDJ0305355.1	MDJ0305355.1	MDJ0305355.1 MAG: YbaB/EbfC family nucleoid-associated protein [Dehalobacter sp.]	1	2	17	11.935	112	12.77	17	17	132740000	148770000	16593000	18597000
MDJ0306474.1	MDJ0306474.1	MDJ0306474.1 MAG: methyl-accepting chemotaxis protein [Dehalobacter sp.]	1	4	28.3	21.563	205	53.488	23.4	9.8	197620000	120730000	16385000	12073000
MDJ0305421.1	MDJ0305421.1	MDJ0305421.1 MAG: formate--tetrahydrofolate ligase [Dehalobacter sp.]	1	8	22.8	59.373	558	136.56	22.8	22.8	679580000	742200000	16363000	18381000
MDJ0306846.1	MDJ0306846.1	MDJ0306846.1 MAG: 50S ribosomal protein L2 [Dehalobacter sp.]	1	6	30.4	30.399	276	51.127	25.4	15.6	354160000	149600000	16230000	7480100
MDJ0304510.1	MDJ0304510.1	MDJ0304510.1 MAG: energy-coupling factor transporter ATPase [Dehalobacter sp.]	1	1	2.4	31.985	288	5.7669	2.4	2.4	280930000	180690000	15607000	10038000
MDJ0305283.1	MDJ0305283.1	MDJ0305283.1 MAG: precorrin-4 C(11)-methyltransferase [Dehalobacter sp.]	1	6	29.9	28.507	261	59.923	29.9	19.5	325250000	171710000	15254000	7851000
MDJ0306830.1	MDJ0306830.1	MDJ0306830.1 MAG: transcription termination/antitermination protein NusG [Dehalobacter sp.]	1	6	36	20.014	175	42.557	30.3	21.7	197630000	92480000	15203000	6327300
MDJ0306568.1	MDJ0306568.1	MDJ0306568.1 MAG: methyl-accepting chemotaxis protein [Dehalobacter sp.]	1	4	10.3	47.087	429	28.861	7.7	7.5	346920000	261000000	15083000	11348000
MDJ0305718.1	MDJ0305718.1	MDJ0305718.1 MAG: thioredoxin [Dehalobacter sp.]	1	3	37.6	11.968	109	28.479	22.9	14.7	75071000	15934000	15014000	3186900
MDJ0306620.1	MDJ0306620.1	MDJ0306620.1 MAG: molecular chaperone HtpG [Dehalobacter sp.]	1	13	25.6	71.17	625	98.136	23.7	22.1	709630000	476630000	14651000	9768100
MDJ0304927.1	MDJ0304927.1	MDJ0304927.1 MAG: nucleotidyltransferase domain-containing protein [Dehalobacter sp.]	1	2	21.9	10.641	96	15.224	21.9	10.4	73215000	47896000	14643000	9579300
MDJ0304618.1	MDJ0304618.1	MDJ0304618.1 MAG: DUF975 family protein [Dehalobacter sp.]	1	1	6.9	23.298	203	9.7651	6.9	6.9	86978000	50612000	14496000	8435300
MDJ0306851.1	MDJ0306851.1	MDJ0306851.1 MAG: 50S ribosomal protein L29 [Dehalobacter sp.]	1	2	30.3	7.729	66	14.567	30.3	10.6	57934000	80940000	14483000	20235000
MDJ0306008.1	MDJ0306008.1	MDJ0306008.1 MAG: chemotaxis protein CheW [Dehalobacter sp.]	1	3	21.6	16.387	148	32.661	12.8	21.6	129050000	102690000	14338000	11410000
MDJ0306836.1	MDJ0306836.1	MDJ0306836.1 MAG: DNA-directed RNA polymerase subunit beta [Dehalobacter sp.]	1	21	23.4	127.31	1141	212.39	19.9	13.6	1655100000	1476800000	13915000	14193000
MDJ0306868.1	MDJ0306868.1	MDJ0306868.1 MAG: 30S ribosomal protein S11 [Dehalobacter sp.]	1	1	10.1	13.883	129	8.7327	10.1	10.1	109430000	70548000	13679000	8818400
MDJ0305033.1	MDJ0305033.1	MDJ0305033.1 MAG: CHAP domain-containing protein [Dehalobacter sp.]	1	3	13.7	39.212	350	26.141	13.7	4.6	234660000	16180000	13438000	1011300
MDJ0306192.1	MDJ0306192.1	MDJ0306192.1 MAG: prohibitin family protein [Dehalobacter sp.]	1	6	27.9	31.411	280	58.315	24.6	18.9	267760000	173940000	13388000	7664000
MDJ0305277.1	MDJ0305277.1	MDJ0305277.1 MAG: uroporphyrinogen-III C-methyltransferase [Dehalobacter sp.]	1	8	18.8	54.385	500	61.933	14	14.8	326500000	229390000	13060000	9175500
MDJ0304355.1	MDJ0304355.1	MDJ0304355.1 MAG: GTP-sensing pleiotropic transcriptional regulator CodY [Dehalobacter sp.]	1	4	15.6	28.989	263	27.353	12.5	15.6	276060000	315480000	12976000	16866000
MDJ0306394.1	MDJ0306394.1	MDJ0306394.1 MAG: RNA polymerase sigma factor RpoD [Dehalobacter sp.]	1	7	32.1	41.072	361	64.614	32.1	12.5	441130000	303140000	12907000	8654100
MDJ0306893.1	MDJ0306893.1	MDJ0306893.1 MAG: hydrogenase small subunit [Dehalobacter sp.]	1	3	10	38.324	359	29.202	10	7.2	244820000	106690000	12885000	5615400
MDJ0305460.1	MDJ0305460.1	MDJ0305460.1 MAG: ribose-phosphate pyrophosphokinase [Dehalobacter sp.]	1	6	27.2	33.866	313	62.955	27.2	16.6	261760000	168430000	12759000	8126700
MDJ0307162.1	MDJ0307162.1	MDJ0307162.1 MAG: DUF5343 domain-containing protein [Dehalobacter sp.]	1	6	34.9	24.632	215	73.955	30.2	28.8	229320000	223820000	12740000	12434000
MDJ0306154.1	MDJ0306154.1	MDJ0306154.1 MAG: elongation factor G [Dehalobacter sp.]	1	15	37	72.586	659	208.25	34.4	30.5	764320000	340010000	12714000	6707300
MDJ0305900.1	MDJ0305900.1	MDJ0305900.1 MAG: TrpB-like pyridoxal phosphate-dependent enzyme [Dehalobacter sp.]	1	9	23	50.012	456	64.641	16.9	20.8	345710000	404290000	12347000	13263000
MDJ0305120.1	MDJ0305120.1	MDJ0305120.1 MAG: ATP-dependent Clp protease ATP-binding subunit ClpX [Dehalobacter sp.]	1	4	11.5	46.166	417	27.297	8.9	11.5	297490000	316360000	11900000	12654000
MDJ0306640.1	MDJ0306640.1	MDJ0306640.1 MAG: NADH:flavin oxidoreductase [Dehalobacter sp.]	1	10	35.9	39.905	357	83.042	24.9	22.1	335680000	463190000	11457000	15662000
MDJ0304304.1	MDJ0304304.1	MDJ0304304.1 MAG: 4-hydroxy-tetrahydrodipicolinate synthase [Dehalobacter sp.]	1	4	17.3	31.418	294	35.381	17.3	12.9	238390000	177320000	11352000	8444000
MDJ0306439.1	MDJ0306439.1	MDJ0306439.1 MAG: 4Fe-4S binding protein [Dehalobacter sp.]	1	6	15.6	50.48	448	52.89	15.6	13.4	271670000	157690000	11320000	6570500
MDJ0306530.1	MDJ0306530.1	MDJ0306530.1 MAG: NAD-dependent malic enzyme [Dehalobacter sp.]	1	2	7.7	44.595	418	14.994	7.7	3.1	275550000	136990000	11201000	5707700
MDJ0306397.1	MDJ0306397.1	MDJ0306397.1 MAG: pyruvate, phosphate dikinase [Dehalobacter sp.]	1	12	22.3	97.348	887	188.32	17.4	11.6	721060000	522480000	11194000	9126600
MDJ0304626.1	MDJ0304626.1	MDJ0304626.1 MAG: ATP-dependent chaperone ClpB [Dehalobacter sp.]	1	19	30.5	96.857	861	206.68	27.6	22	729010000	574140000	11043000	8916800
MDJ0305741.1	MDJ0305741.1	MDJ0305741.1 MAG: YebC/PmpR family DNA-binding transcriptional regulator [Dehalobacter sp.]	1	5	25.1	27.663	251	46.904	25.1	21.1	228630000	119160000	10992000	6650800
MDJ0306854.1	MDJ0306854.1	MDJ0306854.1 MAG: 50S ribosomal protein L24 [Dehalobacter sp.]	1	2	15.8	12.543	114	11.203	8.8	7	65743000	166540000	10957000	27757000
MDJ0305891.1	MDJ0305891.1	MDJ0305891.1 MAG: rubrerythrin family protein [Dehalobacter sp.]	1	3	23.6	17.942	161	26.776	23.6	16.8	249060000	216030000	10770000	8571300
MDJ0304451.1	MDJ0304451.1	MDJ0304451.1 MAG: helix-turn-helix transcriptional regulator [Dehalobacter sp.]	1	1	23	12.688	113	9.0163	23	0	63258000	0	10543000	0
MDJ0305181.1	MDJ0305181.1	MDJ0305181.1 MAG: triose-phosphate isomerase [Dehalobacter sp.]	1	3	17.7	27.587	254	32.375	17.7	4.7	158270000	40468000	10367000	3372400
MDJ0305179.1	MDJ0305179.1	MDJ0305179.1 MAG: phosphopyruvate hydratase [Dehalobacter sp.]	1	12	55.7	45.53	424	127.71	55.7	13.9	674920000	137640000	10241000	4651900
MDJ0306413.1	MDJ0306413.1	MDJ0306413.1 MAG: GatB/YqeY domain-containing protein [Dehalobacter sp.]	1	5	33.8	17.082	151	34.895	19.9	28.5	81914000	91410000	10239000	8890000
MDJ0306366.1	MDJ0306366.1	MDJ0306366.1 MAG: AI-2E family transporter [Dehalobacter sp.]	1	1	2.9	39.238	349	6.0204	2.9	2.9	132230000	77965000	10171000	5997300
MDJ0305005.1	MDJ0305005.1	MDJ0305005.1 MAG: Asp23/Gls24 family envelope stress response protein [Dehalobacter sp.]	1	2	10.3	15.51	145	13.863	6.2	10.3	60745000	129140000	10124000	10455000
MDJ0307091.1	MDJ0307091.1	MDJ0307091.1 MAG: DEAD/DEAH box helicase [Dehalobacter sp.]	1	8	20.2	53.737	471	64.19	18.5	9.3	296470000	72402000	9882400	2413400
MDJ0306209.1	MDJ0306209.1	MDJ0306209.1 MAG: carbon storage regulator CsrA [Dehalobacter sp.]	1	2	31	9.7862	87	13.96	31	19.5	59057000	12811000	9842800	2135100
MDJ0305420.1	MDJ0305420.1	MDJ0305420.1 MAG: cyclodeaminase/cyclohydrolase family protein [Dehalobacter sp.]	1	4	24.8	22.55	210	36.699	19	18.6	126320000	175930000	9717200	8859200
MDJ0306810.1	MDJ0306810.1	MDJ0306810.1 MAG: ATP-dependent Clp protease ATP-binding subunit [Dehalobacter sp.]	1	16	25.3	91.746	827	152.94	23.9	14.8	625990000	335910000	9429900	5016900
MDJ0305880.1	MDJ0305880.1	MDJ0305880.1 MAG: cob(I)yrinic acid a,c-diamide adenosyltransferase [Dehalobacter sp.]	1	6	39.2	19.835	176	55.317	39.2	34.7	101010000	54022000	9359400	5351800
MDJ0306232.1	MDJ0306232.1	MDJ0306232.1 MAG: cupin domain-containing protein [Dehalobacter sp.]	1	2	15.8	20.469	183	26.489	15.8	0	92581000	0	9258100	0
MDJ0305025.1	MDJ0305025.1	MDJ0305025.1 MAG: sporulation transcription factor Spo0A [Dehalobacter sp.]	1	5	26.4	30.264	269	60.144	26.4	23.4	757110000	431930000	9207700	7158100
MDJ0305145.1	MDJ0305145.1	MDJ0305145.1 MAG: rod shape-determining protein MreC [Dehalobacter sp.]	1	1	2.4	31.112	288	6.3195	2.4	2.4	156180000	152660000	9186800	8980200
MDJ0305126.1	MDJ0305126.1	MDJ0305126.1 MAG: SPFH domain-containing protein [Dehalobacter sp.]	1	7	37.3	31.477	287	107.15	33.1	14.3	194710000	77034000	9154200	4473300
MDJ0306361.1	MDJ0306361.1	MDJ0306361.1 MAG: cysteine desulfurase NifS [Dehalobacter sp.]	1	7	35	42.187	389	114.28	31.4	15.4	394340000	131870000	9119700	6259700
MDJ0305308.1	MDJ0305308.1	MDJ0305308.1 MAG: 30S ribosomal protein S6 [Dehalobacter sp.]	1	2	36.2	10.966	94	31.833	36.2	0	137860000	0	8927400	0
MDJ0304330.1	MDJ0304330.1	MDJ0304330.1 MAG: polyribonucleotide nucleotidyltransferase [Dehalobacter sp.]	1	14	24.7	77.566	712	111.34	22.1	19.5	586120000	325490000	8513700	5765000
MDJ0306349.1	MDJ0306349.1	MDJ0306349.1 MAG: polymer-forming cytoskeletal protein [Dehalobacter sp.]	1	2	23.9	14.511	138	24.961	23.9	23.9	125620000	97732000	8445200	7015000
MDJ0305209.1	MDJ0305209.1	MDJ0305209.1 MAG: ribosome-associated translation inhibitor RaiA [Dehalobacter sp.]	1	4	35.8	20.646	176	34.943	25.6	29.5	126330000	162950000	8322600	12683000
MDJ0306150.1	MDJ0306150.1	MDJ0306150.1 MAG: GTP cyclohydrolase I FolE [Dehalobacter sp.]	1	2	11.6	21.314	190	14.798	11.6	6.3	100620000	104500000	7740200	4214000
MDJ0306550.1	MDJ0306550.1	MDJ0306550.1 MAG: recombinase RecA [Dehalobacter sp.]	1	6	26	37.195	346	68.87	26	14.5	243480000	75310000	7662200	2894900
MDJ0304608.1	MDJ0304608.1	MDJ0304608.1 MAG: response regulator transcription factor [Dehalobacter sp.]	1	3	17.5	23.419	212	22.955	17.5	11.8	105000000	31476000	7500300	2248300
MDJ0304340.1	MDJ0304340.1	MDJ0304340.1 MAG: transcription termination factor NusA [Dehalobacter sp.]	1	3	6.3	55.898	490	17.443	4.7	1.6	187840000	27653000	7273400	1152200
MDJ0305994.1	MDJ0305994.1	MDJ0305994.1 MAG: flagellar biosynthetic protein FliO [Dehalobacter sp.]	1	1	11.7	18.477	162	20.425	11.7	11.7	50895000	11510000	7270600	1644300
MDJ0306813.1	MDJ0306813.1	MDJ0306813.1 MAG: PIN/TRAM domain-containing protein [Dehalobacter sp.]	1	6	18	42.711	388	59.058	13.4	12.6	148060000	63501000	7136500	3245100
MDJ0306966.1	MDJ0306966.1	MDJ0306966.1 MAG: calcium/proton exchanger [Dehalobacter sp.]	1	1	2.9	41.657	385	6.2231	2.9	0	70956000	0	7095600	0
MDJ0305732.1	MDJ0305732.1	MDJ0305732.1 MAG: protein translocase subunit SecF [Dehalobacter sp.]	1	3	13.6	36.911	332	31.336	13.6	10.5	140410000	70032000	7068600	4668800
MDJ0306171.1	MDJ0306171.1	MDJ0306171.1 MAG: NADH-quinone oxidoreductase subunit B family protein [Dehalobacter sp.]	1	3	30.3	15.715	145	22.037	30.3	12.4	92380000	2778900	7036300	396980
MDJ0306075.1	MDJ0306075.1	MDJ0306075.1 MAG: bifunctional 4-hydroxy-3-methylbut-2-enyl diphosphate reductase/30S ribosomal protein S1 [Dehalobacter sp.]	1	7	13.2	74.778	682	73.236	9.4	10	322070000	199590000	7001500	4338800
MDJ0305937.1	MDJ0305937.1	MDJ0305937.1 MAG: cell division protein SepF [Dehalobacter sp.]	1	1	11.4	19.768	175	26.34	11.4	11.4	62852000	32698000	6983500	3633100
MDJ0304965.1	MDJ0304965.1	MDJ0304965.1 MAG: DUF1292 domain-containing protein [Dehalobacter sp.]	1	1	18.3	12.155	104	22.344	18.3	18.3	20865000	34453000	6955100	11484000
MDJ0306244.1	MDJ0306244.1	MDJ0306244.1 MAG: DUF2007 domain-containing protein [Dehalobacter sp.]	1	1	18.5	7.11	65	6.9856	18.5	18.5	13660000	8978500	6830200	4489300
MDJ0306548.1	MDJ0306548.1	MDJ0306548.1 MAG: ribonuclease Y [Dehalobacter sp.]	1	11	20.1	58.833	522	84.389	17.2	17	283160000	187270000	6678400	5097600
MDJ0306582.1	MDJ0306582.1	MDJ0306582.1 MAG: IMP dehydrogenase [Dehalobacter sp.]	1	6	20.4	55.062	500	65.863	20.4	11	321190000	109720000	6598100	1786600
MDJ0305685.1	MDJ0305685.1	MDJ0305685.1 MAG: hypothetical protein OKX56_07230 [Dehalobacter sp.]	1	2	11.4	18.05	166	12.603	6.6	4.8	39130000	0	6521600	0
MDJ0305476.1	MDJ0305476.1	MDJ0305476.1 MAG: ATP-dependent zinc metalloprotease FtsH [Dehalobacter sp.]	1	7	16.2	69.628	630	92.898	16.2	12.5	313040000	198990000	6463600	3984600
MDJ0305691.1	MDJ0305691.1	MDJ0305691.1 MAG: amino acid-binding protein [Dehalobacter sp.]	1	2	19.8	14.608	131	17.964	19.8	9.2	57551000	23155000	6394500	2572700
MDJ0306863.1	MDJ0306863.1	MDJ0306863.1 MAG: adenylate kinase [Dehalobacter sp.]	1	3	19.7	23.313	213	30.403	19.7	14.6	119620000	58676000	6348000	2799000
MDJ0306697.1	MDJ0306697.1	MDJ0306697.1 MAG: phosphate propanoyltransferase [Dehalobacter sp.]	1	5	28.5	20.784	193	50.248	28.5	17.6	163180000	82883000	6264400	1481200
MDJ0304560.1	MDJ0304560.1	MDJ0304560.1 MAG: hypothetical protein OKX56_01405 [Dehalobacter sp.]	1	4	47.8	8.2885	69	23.059	34.8	27.5	60521000	116820000	6252200	10128000
MDJ0304944.1	MDJ0304944.1	MDJ0304944.1 MAG: polysaccharide biosynthesis protein [Dehalobacter sp.]	1	6	23.8	37.917	340	48.347	23.8	7.1	143060000	33667000	6220000	1463800
MDJ0307030.1	MDJ0307030.1	MDJ0307030.1 MAG: ornithine carbamoyltransferase [Dehalobacter sp.]	1	3	14.3	34.392	314	24.042	14.3	2.9	104190000	31048000	6128900	1826400
MDJ0305575.1	MDJ0305575.1	MDJ0305575.1 MAG: cell wall-binding repeat-containing protein [Dehalobacter sp.]	1	10	24.6	74.739	690	119.1	18.1	24.6	335050000	583800000	6113300	12882000
MDJ0305667.1	MDJ0305667.1	MDJ0305667.1 MAG: hypothetical protein OKX56_07140 [Dehalobacter sp.]	1	5	20.3	27.767	241	32.114	17	15.8	108200000	102440000	6011100	5691400
MDJ0304920.1	MDJ0304920.1	MDJ0304920.1 MAG: GerMN domain-containing protein [Dehalobacter sp.]	1	4	26.3	30.117	281	57.286	18.9	26.3	140160000	130470000	5914400	5853100
MDJ0306956.1	MDJ0306956.1	MDJ0306956.1 MAG: saccharopine dehydrogenase family protein [Dehalobacter sp.]	1	3	16.5	44.781	399	32.499	16.5	16.5	104190000	143870000	5788400	2531400
MDJ0306173.1	MDJ0306173.1	MDJ0306173.1 MAG: nickel-dependent hydrogenase large subunit [Dehalobacter sp.]	1	6	22	40.492	359	47.109	22	3.6	168300000	24331000	5739000	1057900
MDJ0306995.1	MDJ0306995.1	MDJ0306995.1 MAG: diadenylate cyclase CdaA [Dehalobacter sp.]	1	1	9.8	30.603	275	19.113	9.8	0	108730000	0	5722400	0
MDJ0306720.1	MDJ0306720.1	MDJ0306720.1 MAG: methionine adenosyltransferase [Dehalobacter sp.]	1	4	12.7	43.104	393	34.796	10.2	6.1	503220000	551110000	5715800	11144000
MDJ0305764.1	MDJ0305764.1	MDJ0305764.1 MAG: AbrB/MazE/SpoVT family DNA-binding domain-containing protein [Dehalobacter sp.]	1	2	24.2	10.42	91	14.146	11	24.2	28420000	41384000	5684000	8276900
MDJ0306992.1	MDJ0306992.1	MDJ0306992.1 MAG: phosphoglucosamine mutase [Dehalobacter sp.]	1	3	7.4	47.738	448	21.335	7.4	3.1	129450000	20025000	5628400	870630
MDJ0305512.1	MDJ0305512.1	MDJ0305512.1 MAG: glutamine-hydrolyzing GMP synthase [Dehalobacter sp.]	1	3	6.4	57.559	512	24.539	6.4	4.1	179180000	146510000	5562900	4726100
MDJ0305272.1	MDJ0305272.1	MDJ0305272.1 MAG: precorrin-8X methylmutase [Dehalobacter sp.]	1	4	26.9	22.385	208	45.278	26.9	26.4	182890000	109820000	5429300	4278300
MDJ0304547.1	MDJ0304547.1	MDJ0304547.1 MAG: hypothetical protein OKX56_01340 [Dehalobacter sp.]	1	1	15.2	8.4286	79	13.865	15.2	15.2	37945000	46080000	5420600	6582800
MDJ0305733.1	MDJ0305733.1	MDJ0305733.1 MAG: protein translocase subunit SecD [Dehalobacter sp.]	1	5	16	44.77	413	48.469	10.2	9	101870000	107490000	5361400	5657400
MDJ0305332.1	MDJ0305332.1	MDJ0305332.1 MAG: pyridoxal 5-phosphate synthase lyase subunit PdxS [Dehalobacter sp.]	1	7	41.2	31.469	294	80.705	38.1	36.1	389770000	506100000	5293700	17727000
MDJ0306873.1	MDJ0306873.1	MDJ0306873.1 MAG: 50S ribosomal protein L13 [Dehalobacter sp.]	1	2	24.3	16.211	144	23.7	24.3	9	98163000	46521000	5236800	3876800
MDJ0304350.1	MDJ0304350.1	MDJ0304350.1 MAG: ribosome recycling factor [Dehalobacter sp.]	1	3	25.9	20.935	185	32.078	4.9	25.9	56898000	187470000	5172600	11890000
MDJ0305062.1	MDJ0305062.1	MDJ0305062.1 MAG: hypothetical protein OKX56_03990 [Dehalobacter sp.]	1	1	10.4	13.251	115	8.3932	10.4	10.4	30651000	38299000	5108500	6383200
MDJ0306018.1	MDJ0306018.1	MDJ0306018.1 MAG: large-conductance mechanosensitive channel protein MscL [Dehalobacter sp.]	1	1	5.2	14.887	134	5.8952	5.2	0	35611000	0	5087200	0
MDJ0306030.1	MDJ0306030.1	MDJ0306030.1 MAG: NADP-dependent isocitrate dehydrogenase [Dehalobacter sp.]	1	5	16.1	45.408	403	41.057	16.1	9.2	153860000	41968000	5029700	1447200
MDJ0305140.1	MDJ0305140.1	MDJ0305140.1 MAG: redox-sensing transcriptional repressor Rex [Dehalobacter sp.]	1	2	16.2	22.786	210	11.095	16.2	0	49362000	0	4936200	0
MDJ0306710.1	MDJ0306710.1	MDJ0306710.1 MAG: orotate phosphoribosyltransferase [Dehalobacter sp.]	1	2	12.9	21.623	201	18.519	12.9	12.9	68802000	44120000	4914400	3151400
MDJ0304761.1	MDJ0304761.1	MDJ0304761.1 MAG: hydroxylamine reductase [Dehalobacter sp.]	1	8	23.8	59.258	542	73.828	23.8	11.6	220460000	126760000	4895900	3036800
MDJ0305327.1	MDJ0305327.1	MDJ0305327.1 MAG: DNA polymerase III subunit beta [Dehalobacter sp.]	1	5	14	41.497	365	34.825	14	5.2	120450000	40520000	4818100	1620800
MDJ0307104.1	MDJ0307104.1	MDJ0307104.1 MAG: pyruvate:ferredoxin (flavodoxin) oxidoreductase [Dehalobacter sp.]	1	5	5.2	131.1	1183	31.02	5.2	3	431280000	161940000	4745200	1138100
MDJ0306234.1	MDJ0306234.1	MDJ0306234.1 MAG: thiamine pyrophosphate-dependent enzyme [Dehalobacter sp.]	1	4	26.7	26.581	247	47.789	21.1	21.5	91636000	24346000	4725300	1031500
MDJ0306009.1	MDJ0306009.1	MDJ0306009.1 MAG: chemotaxis protein CheA [Dehalobacter sp.]	1	12	26.4	76.927	701	112.72	23.4	19	297410000	217870000	4613300	4094500
MDJ0305879.1	MDJ0305879.1	MDJ0305879.1 MAG: cobyric acid synthase [Dehalobacter sp.]	1	5	12.7	55.298	503	29.917	10.1	7	124980000	65697000	4604900	2526800
MDJ0306591.1	MDJ0306591.1	MDJ0306591.1 MAG: chemotaxis protein [Dehalobacter sp.]	1	1	3	33.886	301	6.3207	3	3	84994000	32912000	4473400	1732200
MDJ0305995.1	MDJ0305995.1	MDJ0305995.1 MAG: response regulator [Dehalobacter sp.]	1	1	10	13.293	120	6.8346	10	10	26518000	29253000	4419700	4875500
MDJ0304930.1	MDJ0304930.1	MDJ0304930.1 MAG: hypothetical protein OKX56_03315 [Dehalobacter sp.]	1	1	10.2	19.405	187	12.887	10.2	10.2	34740000	75334000	4342500	9416700
MDJ0305316.1	MDJ0305316.1	MDJ0305316.1 MAG: ParB/RepB/Spo0J family partition protein [Dehalobacter sp.]	1	4	17.5	32.2	285	30.863	17.5	3.9	100890000	14663000	4341400	666490
MDJ0307081.1	MDJ0307081.1	MDJ0307081.1 MAG: pyridoxal phosphate-dependent aminotransferase [Dehalobacter sp.]	1	2	6.6	44.104	394	11.944	6.6	2.3	112770000	123440000	4337300	4747500
MDJ0305960.1	MDJ0305960.1	MDJ0305960.1 MAG: division/cell wall cluster transcriptional repressor MraZ [Dehalobacter sp.]	1	2	11	16.842	145	10.972	5.5	11	47687000	68415000	4335200	6219500
MDJ0306115.1	MDJ0306115.1	MDJ0306115.1 MAG: translation initiation factor IF-3 [Dehalobacter sp.]	1	1	8.7	19.811	173	9.2685	8.7	8.7	47682000	34083000	4334800	3098500
MDJ0306362.1	MDJ0306362.1	MDJ0306362.1 MAG: Fe-S cluster assembly scaffold protein NifU [Dehalobacter sp.]	1	2	26.6	13.196	124	27.104	26.6	19.4	78218000	14186000	4288900	2026600
MDJ0305275.1	MDJ0305275.1	MDJ0305275.1 MAG: glutamate-1-semialdehyde 2,1-aminomutase [Dehalobacter sp.]	1	4	15.3	45.273	425	62.67	15.3	7.3	101590000	38179000	4255600	1524500
MDJ0307130.1	MDJ0307130.1	MDJ0307130.1 MAG: acetyl-CoA carboxylase, carboxyltransferase subunit beta [Dehalobacter sp.]	1	2	8.7	33.039	298	18.155	8.7	4.4	79726000	19416000	4196100	1021900
MDJ0306608.1	MDJ0306608.1	MDJ0306608.1 MAG: translational GTPase TypA [Dehalobacter sp.]	1	3	6.4	68.247	609	30.353	6.4	4.4	605630000	395840000	4071800	3244300
MDJ0305280.1	MDJ0305280.1	MDJ0305280.1 MAG: precorrin-3B C(17)-methyltransferase [Dehalobacter sp.]	1	2	13.2	26.38	242	37.682	7	13.2	40653000	46293000	4065300	3156300
MDJ0307126.1	MDJ0307126.1	MDJ0307126.1 MAG: beta-ketoacyl-ACP synthase II [Dehalobacter sp.]	1	8	33.4	43.649	413	82.546	31	23.2	282250000	261670000	4061200	6368500
MDJ0306865.1	MDJ0306865.1	MDJ0306865.1 MAG: translation initiation factor IF-1 [Dehalobacter sp.]	1	1	15.3	8.2616	72	6.5578	15.3	15.3	33385000	20125000	4045000	4025100
MDJ0306885.1	MDJ0306885.1	MDJ0306885.1 MAG: aspartate aminotransferase family protein [Dehalobacter sp.]	1	5	14.4	43.96	404	28.941	11.9	8.4	75126000	58099000	3954000	3057800
MDJ0305979.1	MDJ0305979.1	MDJ0305979.1 MAG: flagellar hook-basal body complex protein [Dehalobacter sp.]	1	1	3.9	32.218	307	7.3367	3.9	3.9	43122000	42751000	3920200	3886400
MDJ0306816.1	MDJ0306816.1	MDJ0306816.1 MAG: cysteine--tRNA ligase [Dehalobacter sp.]	1	3	8.8	54.868	487	18.631	3.7	5.1	112100000	8647800	3865400	298200
MDJ0304961.1	MDJ0304961.1	MDJ0304961.1 MAG: IreB family regulatory phosphoprotein [Dehalobacter sp.]	1	1	15.7	9.7972	83	6.3679	15.7	15.7	19255000	39528000	3851100	7905600
MDJ0305683.1	MDJ0305683.1	MDJ0305683.1 MAG: hypothetical protein OKX56_07220 [Dehalobacter sp.]	1	2	10.6	23.696	208	13.151	10.6	10.6	33267000	29690000	3696400	3298900
MDJ0306457.1	MDJ0306457.1	MDJ0306457.1 MAG: molecular chaperone DnaJ [Dehalobacter sp.]	1	2	4.7	40.924	380	12.45	4.7	0	66201000	0	3677800	0
MDJ0305144.1	MDJ0305144.1	MDJ0305144.1 MAG: rod shape-determining protein [Dehalobacter sp.]	1	3	10.4	36.717	346	22.971	10.4	0	109810000	0	3623200	0
MDJ0306233.1	MDJ0306233.1	MDJ0306233.1 MAG: 2-oxoacid:acceptor oxidoreductase family protein [Dehalobacter sp.]	1	1	7.3	19.205	179	8.7399	7.3	0	38967000	0	3542500	0
MDJ0306531.1	MDJ0306531.1	MDJ0306531.1 MAG: CoA ester lyase [Dehalobacter sp.]	1	5	28.7	32.228	293	59.079	25.6	14.7	127460000	46063000	3528400	1874000
MDJ0307128.1	MDJ0307128.1	MDJ0307128.1 MAG: 3-hydroxyacyl-ACP dehydratase FabZ [Dehalobacter sp.]	1	2	12.1	15.776	140	11.508	5.7	6.4	31537000	45710000	3504100	5078800
MDJ0306168.1	MDJ0306168.1	MDJ0306168.1 MAG: pyridoxal phosphate-dependent aminotransferase [Dehalobacter sp.]	1	5	12.9	43.253	389	32.676	12.9	5.4	96124000	16279000	3498100	651160
MDJ0305729.1	MDJ0305729.1	MDJ0305729.1 MAG: acetolactate synthase small subunit [Dehalobacter sp.]	1	1	6.7	18.431	165	7.1486	6.7	6.7	41976000	15661000	3498000	1305100
MDJ0305244.1	MDJ0305244.1	MDJ0305244.1 MAG: class II fructose-bisphosphatase [Dehalobacter sp.]	1	5	29.6	34.657	324	69.103	29.6	8.6	422340000	64006000	3463400	1269100
MDJ0305694.1	MDJ0305694.1	MDJ0305694.1 MAG: hypothetical protein OKX56_07280 [Dehalobacter sp.]	1	3	34	16.806	144	18.304	20.8	13.2	49668000	35293000	3396000	3529300
MDJ0306013.1	MDJ0306013.1	MDJ0306013.1 MAG: flagellar protein FlaG [Dehalobacter sp.]	1	3	33.1	13.886	124	19.113	7.3	33.1	26757000	130110000	3344600	9896700
MDJ0304306.1	MDJ0304306.1	MDJ0304306.1 MAG: aspartate-semialdehyde dehydrogenase [Dehalobacter sp.]	1	3	13.6	36.414	330	28.466	13.6	0	63476000	0	3340800	0
MDJ0304603.1	MDJ0304603.1	MDJ0304603.1 MAG: hypothetical protein OKX56_01620 [Dehalobacter sp.]	1	1	8.2	19.89	184	11.934	8.2	0	30006000	0	3334000	0
MDJ0306806.1	MDJ0306806.1	MDJ0306806.1 MAG: hypothetical protein OKX56_13000 [Dehalobacter sp.]	1	2	10.2	28.425	254	16.751	3.9	6.3	38543000	24617000	3211900	2051400
MDJ0306940.1	MDJ0306940.1	MDJ0306940.1 MAG: LemA family protein [Dehalobacter sp.]	1	3	18.5	20.905	189	50.31	18.5	10.6	28001000	30397000	3111300	3377400
MDJ0305418.1	MDJ0305418.1	MDJ0305418.1 MAG: methyltetrahydrofolate cobalamin methyltransferase [Dehalobacter sp.]	1	3	21.7	29.674	267	75.333	21.7	21.7	93993000	69918000	3078400	2164300
MDJ0306319.1	MDJ0306319.1	MDJ0306319.1 MAG: 50S ribosomal protein L28 [Dehalobacter sp.]	1	1	22.2	6.8761	63	11.767	22.2	22.2	8869800	16588000	2956600	5529200
MDJ0307036.1	MDJ0307036.1	MDJ0307036.1 MAG: class II fructose-1,6-bisphosphate aldolase [Dehalobacter sp.]	1	3	15.6	33.179	308	20.678	15.6	0	74563000	0	2946100	0
MDJ0306182.1	MDJ0306182.1	MDJ0306182.1 MAG: zf-TFIIB domain-containing protein [Dehalobacter sp.]	1	1	15.4	12.333	104	10.325	15.4	15.4	23374000	19612000	2921800	2451500
MDJ0306007.1	MDJ0306007.1	MDJ0306007.1 MAG: chemotaxis response regulator protein-glutamate methylesterase [Dehalobacter sp.]	1	4	16.7	39.317	371	29.404	16.7	4	78324000	4545400	2915500	197630
MDJ0306671.1	MDJ0306671.1	MDJ0306671.1 MAG: NifB/NifX family molybdenum-iron cluster-binding protein [Dehalobacter sp.]	1	2	39.3	12.982	122	24.68	25.4	39.3	16760000	56237000	2793300	3142700
MDJ0304931.1	MDJ0304931.1	MDJ0304931.1 MAG: hypothetical protein OKX56_03320 [Dehalobacter sp.]	1	2	5.1	51.043	473	19.458	5.1	5.1	38880000	59789000	2777200	4270700
MDJ0305278.1	MDJ0305278.1	MDJ0305278.1 MAG: hydroxymethylbilane synthase [Dehalobacter sp.]	1	3	16.1	32.574	298	26.186	16.1	0	63333000	0	2768600	0
MDJ0306532.1	MDJ0306532.1	MDJ0306532.1 MAG: CoA-binding protein [Dehalobacter sp.]	1	2	8.7	31.689	298	12.293	8.7	5.7	40002000	9625500	2666800	641700
MDJ0306260.1	MDJ0306260.1	MDJ0306260.1 MAG: Lrp/AsnC family transcriptional regulator [Dehalobacter sp.]	1	2	18.8	19.205	165	32.476	10.9	18.8	26431000	77921000	2643100	7792100
MDJ0306194.1	MDJ0306194.1	MDJ0306194.1 MAG: lactate utilization protein B [Dehalobacter sp.]	1	3	8	44.656	401	19.633	5.5	5.5	65379000	27582000	2615200	1103300
MDJ0305330.1	MDJ0305330.1	MDJ0305330.1 MAG: DNA topoisomerase (ATP-hydrolyzing) subunit B [Dehalobacter sp.]	1	4	8.4	72.627	644	26.134	8.4	6.7	148400000	14732000	2614200	409220
MDJ0305331.1	MDJ0305331.1	MDJ0305331.1 MAG: DNA gyrase subunit A [Dehalobacter sp.]	1	9	15	91.862	822	75.165	13.9	2.7	167610000	25983000	2523800	519660
MDJ0307171.1	MDJ0307171.1	MDJ0307171.1 MAG: branched-chain-amino-acid transaminase [Dehalobacter sp.]	1	7	28.8	32.069	288	53.208	19.1	12.8	77432000	219210000	2517200	13701000
MDJ0307149.1	MDJ0307149.1	MDJ0307149.1 MAG: DapH/DapD/GlmU-related protein [Dehalobacter sp.]	1	1	4.9	29.695	286	11.241	4.9	4.9	25156000	20246000	2515600	2024600
MDJ0306441.1	MDJ0306441.1	MDJ0306441.1 MAG: FAD:protein FMN transferase [Dehalobacter sp.]	1	4	25.9	32.202	297	44.194	22.2	25.9	37286000	71408000	2485700	3377700
MDJ0306700.1	MDJ0306700.1	MDJ0306700.1 MAG: bifunctional pyr operon transcriptional regulator/uracil phosphoribosyltransferase PyrR [Dehalobacter sp.]	1	1	4.4	20.161	181	5.9864	4.4	4.4	34746000	36737000	2481800	2624100
MDJ0307124.1	MDJ0307124.1	MDJ0307124.1 MAG: ACP S-malonyltransferase [Dehalobacter sp.]	1	3	18.3	33.472	312	43.129	11.9	11.2	60815000	71832000	2463600	2504700
MDJ0306482.1	MDJ0306482.1	MDJ0306482.1 MAG: ribosome silencing factor [Dehalobacter sp.]	1	2	17.4	13.007	115	12.079	17.4	0	23938000	0	2393800	0
MDJ0305095.1	MDJ0305095.1	MDJ0305095.1 MAG: MarR family transcriptional regulator [Dehalobacter sp.]	1	3	26.2	17.482	149	25.732	26.2	0	57895000	0	2369100	0
MDJ0304341.1	MDJ0304341.1	MDJ0304341.1 MAG: ribosome maturation factor RimP [Dehalobacter sp.]	1	1	9.2	17.367	152	9.1746	9.2	0	23667000	0	2366700	0
MDJ0306943.1	MDJ0306943.1	MDJ0306943.1 MAG: homocysteine synthase [Dehalobacter sp.]	1	2	7.3	46.319	427	28.69	7.3	3	67218000	25332000	2364800	1333200
MDJ0304977.1	MDJ0304977.1	MDJ0304977.1 MAG: 3-dehydroquinate synthase [Dehalobacter sp.]	1	2	7.8	39.226	359	13.082	7.8	0	42064000	0	2336900	0
MDJ0306555.1	MDJ0306555.1	MDJ0306555.1 MAG: DUF4115 domain-containing protein [Dehalobacter sp.]	1	2	9.4	28.408	265	11.861	9.4	6	30165000	47360000	2320400	3643100
MDJ0304523.1	MDJ0304523.1	MDJ0304523.1 MAG: twin-arginine translocase TatA/TatE family subunit [Dehalobacter sp.]	1	3	23.7	12.662	114	27.075	14.9	23.7	29849000	17553000	2263100	2925600
MDJ0305250.1	MDJ0305250.1	MDJ0305250.1 MAG: CTP synthase [Dehalobacter sp.]	1	6	18.5	59.283	534	58.442	12.4	9.6	96694000	34729000	2227400	941690
MDJ0304585.1	MDJ0304585.1	MDJ0304585.1 MAG: pyruvate kinase [Dehalobacter sp.]	1	4	9.2	60.845	575	30.763	9.2	0	69014000	0	2226200	0
MDJ0307121.1	MDJ0307121.1	MDJ0307121.1 MAG: ketoacyl-ACP synthase III [Dehalobacter sp.]	1	3	15.6	35.265	327	17.347	12.2	3.4	42202000	40406000	2221200	2126600
MDJ0306884.1	MDJ0306884.1	MDJ0306884.1 MAG: acetylglutamate kinase [Dehalobacter sp.]	1	2	7.3	32.107	300	11.935	7.3	2.7	41874000	20449000	2203900	1076300
MDJ0304354.1	MDJ0304354.1	MDJ0304354.1 MAG: hypothetical protein OKX56_00360 [Dehalobacter sp.]	1	1	5.9	17.755	152	6.164	5.9	0	13072000	0	2178700	0
MDJ0306321.1	MDJ0306321.1	MDJ0306321.1 MAG: late competence development ComFB family protein [Dehalobacter sp.]	1	1	24.2	10.882	95	9.4198	24.2	24.2	12985000	9067700	2164200	1511300
MDJ0307146.1	MDJ0307146.1	MDJ0307146.1 MAG: nucleotide sugar dehydrogenase [Dehalobacter sp.]	1	2	6.4	49.841	451	15.345	6.4	3.8	47433000	10641000	2156000	483700
MDJ0304622.1	MDJ0304622.1	MDJ0304622.1 MAG: bifunctional 3,4-dihydroxy-2-butanone-4-phosphate synthase/GTP cyclohydrolase II [Dehalobacter sp.]	1	2	6.9	45.017	405	18.598	6.9	0	58182000	0	2154900	0
MDJ0306714.1	MDJ0306714.1	MDJ0306714.1 MAG: LL-diaminopimelate aminotransferase [Dehalobacter sp.]	1	3	13.9	45.958	411	34.069	8.8	6.8	466490000	89466000	2136400	3441000
MDJ0304356.1	MDJ0304356.1	MDJ0304356.1 MAG: ATP-dependent protease ATPase subunit HslU [Dehalobacter sp.]	1	5	14.8	51.7	460	36.686	12.6	2.2	53007000	7844400	2120300	313780
MDJ0305551.1	MDJ0305551.1	MDJ0305551.1 MAG: redox-sensing transcriptional repressor Rex [Dehalobacter sp.]	1	1	6.8	24.556	219	5.8567	6.8	0	23033000	0	2093900	0
MDJ0304412.1	MDJ0304412.1	MDJ0304412.1 MAG: ATPase [Dehalobacter sp.]	1	1	9.9	18.722	162	7.7463	9.9	0	27057000	0	2081300	0
MDJ0306070.1	MDJ0306070.1	MDJ0306070.1 MAG: HutP family protein [Dehalobacter sp.]	1	1	13.7	14.611	139	18.185	13.7	13.7	24224000	25091000	2018600	2090900
MDJ0304319.1	MDJ0304319.1	MDJ0304319.1 MAG: hypothetical protein OKX56_00185 [Dehalobacter sp.]	1	4	31.4	20.599	188	36.622	10.6	31.4	24172000	257860000	2014400	6714800
MDJ0306317.1	MDJ0306317.1	MDJ0306317.1 MAG: ribulose-phosphate 3-epimerase [Dehalobacter sp.]	1	1	3.8	25.302	234	5.8895	3.8	3.8	20005000	19473000	2000500	1947300
MDJ0304300.1	MDJ0304300.1	MDJ0304300.1 MAG: type IV pilus twitching motility protein PilT [Dehalobacter sp.]	1	2	8.7	39.706	358	14.758	8.7	8.7	58061000	70278000	1997100	2235700
MDJ0306042.1	MDJ0306042.1	MDJ0306042.1 MAG: putative heme d1 biosynthesis radical SAM protein NirJ1 [Dehalobacter sp.]	1	3	10.4	44.205	395	21.874	7.6	10.4	47691000	37695000	1987100	1570600
MDJ0304494.1	MDJ0304494.1	MDJ0304494.1 MAG: methylenetetrahydrofolate reductase [Dehalobacter sp.]	1	1	6.2	32.046	291	11.958	6.2	6.2	27668000	20667000	1976300	1345000
MDJ0305182.1	MDJ0305182.1	MDJ0305182.1 MAG: phosphoglycerate kinase [Dehalobacter sp.]	1	1	4.5	42.394	397	30.374	4.5	4.5	50548000	192120000	1944200	1506200
MDJ0306991.1	MDJ0306991.1	MDJ0306991.1 MAG: glutamine--fructose-6-phosphate transaminase (isomerizing) [Dehalobacter sp.]	1	2	4.3	67.124	609	24.841	4.3	2.3	71520000	16068000	1933000	434280
MDJ0306261.1	MDJ0306261.1	MDJ0306261.1 MAG: aminotransferase class I/II-fold pyridoxal phosphate-dependent enzyme [Dehalobacter sp.]	1	1	4.4	42.833	387	7.7934	4.4	0	26401000	0	1885800	0
MDJ0304808.1	MDJ0304808.1	MDJ0304808.1 MAG: Ger(x)C family spore germination protein [Dehalobacter sp.]	1	1	2	43.613	396	6.0127	2	2	54030000	40530000	1863100	1397600
MDJ0305208.1	MDJ0305208.1	MDJ0305208.1 MAG: preprotein translocase subunit SecA [Dehalobacter sp.]	1	9	15.3	94.905	836	117.52	14.1	7.2	175530000	199070000	1847900	3079600
MDJ0304916.1	MDJ0304916.1	MDJ0304916.1 MAG: hypothetical protein OKX56_03245 [Dehalobacter sp.]	1	1	8.2	18.223	158	6.4123	8.2	8.2	16511000	3647900	1834600	405320
MDJ0305007.1	MDJ0305007.1	MDJ0305007.1 MAG: transcription antitermination factor NusB [Dehalobacter sp.]	1	1	7.1	16.006	140	6.6798	7.1	7.1	21972000	16403000	1831000	1366900
MDJ0304351.1	MDJ0304351.1	MDJ0304351.1 MAG: UMP kinase [Dehalobacter sp.]	1	2	13.9	25.933	238	33.163	10.1	3.8	25555000	0	1825400	0
MDJ0304521.1	MDJ0304521.1	MDJ0304521.1 MAG: ABC transporter ATP-binding protein [Dehalobacter sp.]	1	1	4.7	28.526	257	6.2165	4.7	0	27181000	0	1812100	0
MDJ0305996.1	MDJ0305996.1	MDJ0305996.1 MAG: flagellar motor switch phosphatase FliY [Dehalobacter sp.]	1	3	11.1	42.702	395	18.539	11.1	5.1	37677000	6737800	1809200	396340
MDJ0305067.1	MDJ0305067.1	MDJ0305067.1 MAG: diaminopimelate decarboxylase [Dehalobacter sp.]	1	2	6.7	46.683	417	12.743	6.7	0	43364000	0	1806800	0
MDJ0304401.1	MDJ0304401.1	MDJ0304401.1 MAG: S-methyl-5-thioribose-1-phosphate isomerase [Dehalobacter sp.]	1	2	8.1	38.104	344	14.507	8.1	0	67970000	0	1791600	0
MDJ0304336.1	MDJ0304336.1	MDJ0304336.1 MAG: translation initiation factor IF-2 [Dehalobacter sp.]	1	9	19.5	78.007	711	64.701	16	5.8	166040000	209210000	1772600	4429000
MDJ0304556.1	MDJ0304556.1	MDJ0304556.1 MAG: hypothetical protein OKX56_01385 [Dehalobacter sp.]	1	2	22.2	12.986	117	11.063	13.7	8.5	15880000	37218000	1764400	4135300
MDJ0304680.1	MDJ0304680.1	MDJ0304680.1 MAG: hypothetical protein OKX56_02020 [Dehalobacter sp.]	1	2	8.6	23.304	209	12.164	5.3	8.6	29848000	46645000	1755800	2743800
MDJ0306080.1	MDJ0306080.1	MDJ0306080.1 MAG: NAD(P)H-dependent glycerol-3-phosphate dehydrogenase [Dehalobacter sp.]	1	1	2.7	36.206	336	5.9967	2.7	0	34650000	0	1732500	0
MDJ0304425.1	MDJ0304425.1	MDJ0304425.1 MAG: flavodoxin family protein [Dehalobacter sp.]	1	2	12.3	24.332	219	22.816	12.3	7.8	66120000	26787000	1729600	1785800
MDJ0306245.1	MDJ0306245.1	MDJ0306245.1 MAG: pantetheine-phosphate adenylyltransferase [Dehalobacter sp.]	1	3	22.4	17.997	161	18.191	14.3	15.5	20697000	29438000	1724700	2453200
MDJ0305721.1	MDJ0305721.1	MDJ0305721.1 MAG: histidine--tRNA ligase [Dehalobacter sp.]	1	1	2.6	47.718	423	6.2764	2.6	2.6	46361000	40649000	1717100	1505500
MDJ0305036.1	MDJ0305036.1	MDJ0305036.1 MAG: pyridoxamine 5-phosphate oxidase family protein [Dehalobacter sp.]	1	2	15.4	14.547	130	11.305	15.4	9.2	15246000	5840500	1694000	648950
MDJ0306305.1	MDJ0306305.1	MDJ0306305.1 MAG: peptide deformylase [Dehalobacter sp.]	1	2	13.3	16.52	150	11.271	4.7	8.7	16285000	29704000	1628500	2970400
MDJ0306611.1	MDJ0306611.1	MDJ0306611.1 MAG: 2-isopropylmalate synthase [Dehalobacter sp.]	1	2	7.4	54.111	497	20.018	7.4	0	43302000	0	1603800	0
MDJ0305205.1	MDJ0305205.1	MDJ0305205.1 MAG: transketolase family protein [Dehalobacter sp.]	1	3	15.9	33.893	321	30.052	15.9	5.9	107090000	51114000	1593200	2839600
MDJ0305009.1	MDJ0305009.1	MDJ0305009.1 MAG: sulfide/dihydroorotate dehydrogenase-like FAD/NAD-binding protein [Dehalobacter sp.]	1	4	18.6	30.335	280	35.776	18.6	6.4	63683000	2641200	1537100	165070
MDJ0305321.1	MDJ0305321.1	MDJ0305321.1 MAG: protein jag [Dehalobacter sp.]	1	5	32.9	23.825	213	42.58	32.9	8	114510000	3494600	1536800	268810
MDJ0304472.1	MDJ0304472.1	MDJ0304472.1 MAG: desulfoferrodoxin [Dehalobacter sp.]	1	2	18.3	14.096	126	14.812	10.3	18.3	37332000	55489000	1528200	7927000
MDJ0307166.1	MDJ0307166.1	MDJ0307166.1 MAG: 2-isopropylmalate synthase [Dehalobacter sp.]	1	4	13.3	55.611	511	34.331	13.3	4.9	63359000	32236000	1515000	1111600
MDJ0306265.1	MDJ0306265.1	MDJ0306265.1 MAG: aminopeptidase [Dehalobacter sp.]	1	2	7.3	42.16	371	15.731	7.3	3.2	33180000	6531500	1508200	296880
MDJ0305753.1	MDJ0305753.1	MDJ0305753.1 MAG: NADH-dependent [FeFe] hydrogenase, group A6 [Dehalobacter sp.]	1	3	9.6	65.321	595	20.925	9.6	0	67812000	0	1506000	0
MDJ0304458.1	MDJ0304458.1	MDJ0304458.1 MAG: FAD-binding oxidoreductase [Dehalobacter sp.]	1	1	6.2	49.63	439	27.075	6.2	0	32504000	0	1477400	0
MDJ0306410.1	MDJ0306410.1	MDJ0306410.1 MAG: PhoH family protein [Dehalobacter sp.]	1	2	9.8	36.239	326	24.013	5.2	4.6	30707000	12368000	1462300	588930
MDJ0305232.1	MDJ0305232.1	MDJ0305232.1 MAG: UDP-N-acetylglucosamine 2-epimerase (non-hydrolyzing) [Dehalobacter sp.]	1	4	14.4	42.078	375	44.168	14.4	0	60689000	0	1460000	0
MDJ0305129.1	MDJ0305129.1	MDJ0305129.1 MAG: ribosome biogenesis GTP-binding protein YihA/YsxC [Dehalobacter sp.]	1	1	4.4	23.174	203	5.9068	4.4	4.4	17432000	15403000	1452600	1283600
MDJ0305136.1	MDJ0305136.1	MDJ0305136.1 MAG: valine--tRNA ligase [Dehalobacter sp.]	1	4	4.9	102.92	891	26.366	4.9	0	88277000	0	1447200	0
MDJ0306812.1	MDJ0306812.1	MDJ0306812.1 MAG: DUF1573 domain-containing protein [Dehalobacter sp.]	1	3	23.8	14.402	130	22.173	13.8	16.2	10057000	110730000	1436700	15819000
MDJ0306363.1	MDJ0306363.1	MDJ0306363.1 MAG: tRNA 2-thiouridine(34) synthase MnmA [Dehalobacter sp.]	1	2	6.2	38.954	355	13.006	6.2	3.9	52451000	26515000	1423400	1473000
MDJ0305285.1	MDJ0305285.1	MDJ0305285.1 MAG: cobalt-precorrin-5B (C(1))-methyltransferase CbiD [Dehalobacter sp.]	1	3	8	43.322	402	18.254	5.5	2.5	28137000	11314000	1406900	565710
MDJ0305022.1	MDJ0305022.1	MDJ0305022.1 MAG: arginine repressor [Dehalobacter sp.]	1	1	7.4	16.98	149	6.9641	7.4	7.4	14045000	16731000	1404500	1673100
MDJ0306644.1	MDJ0306644.1	MDJ0306644.1 MAG: DUF1638 domain-containing protein [Dehalobacter sp.]	1	1	7.4	23.282	203	12.155	7.4	0	18100000	0	1392300	0
MDJ0306043.1	MDJ0306043.1	MDJ0306043.1 MAG: putative heme d1 biosynthesis radical SAM protein NirJ2 [Dehalobacter sp.]	1	2	6.3	37.108	333	17.611	3	3.3	30175000	19764000	1371600	898380
MDJ0306176.1	MDJ0306176.1	MDJ0306176.1 MAG: hydrogenase nickel incorporation protein HypB [Dehalobacter sp.]	1	1	6.9	23.719	216	14.134	6.9	0	23260000	0	1351900	0
MDJ0307027.1	MDJ0307027.1	MDJ0307027.1 MAG: NAD(+) synthase [Dehalobacter sp.]	1	2	12.8	28.449	257	24.711	6.6	12.8	17550000	55038000	1350000	4233700
MDJ0306807.1	MDJ0306807.1	MDJ0306807.1 MAG: CtsR family transcriptional regulator [Dehalobacter sp.]	1	1	8.3	17.984	157	8.314	8.3	0	18714000	0	1336700	0
MDJ0304309.1	MDJ0304309.1	MDJ0304309.1 MAG: 4-hydroxy-tetrahydrodipicolinate reductase [Dehalobacter sp.]	1	3	19.9	29.082	267	54.878	13.1	19.9	21299000	73242000	1331200	958530
MDJ0304604.1	MDJ0304604.1	MDJ0304604.1 MAG: ATP-binding protein [Dehalobacter sp.]	1	2	14.9	28.66	248	22.289	14.9	0	22597000	0	1329300	0
MDJ0306272.1	MDJ0306272.1	MDJ0306272.1 MAG: signal peptidase I [Dehalobacter sp.]	1	1	8.8	21.02	181	9.7986	8.8	0	14517000	0	1319800	0
MDJ0307028.1	MDJ0307028.1	MDJ0307028.1 MAG: argininosuccinate lyase [Dehalobacter sp.]	1	2	7	51.396	460	22.825	7	0	37979000	0	1309600	0
MDJ0305247.1	MDJ0305247.1	MDJ0305247.1 MAG: response regulator [Dehalobacter sp.]	1	1	14.4	14.134	125	7.8867	14.4	0	10323000	0	1290400	0
MDJ0306696.1	MDJ0306696.1	MDJ0306696.1 MAG: 3-phosphoserine/phosphohydroxythreonine transaminase [Dehalobacter sp.]	1	2	7.5	40.187	360	12.758	7.5	2.8	46144000	17884000	1289900	715370
MDJ0306082.1	MDJ0306082.1	MDJ0306082.1 MAG: stage IV sporulation protein A [Dehalobacter sp.]	1	2	4.3	55.753	493	14.488	4.3	0	62861000	0	1248800	0
MDJ0306344.1	MDJ0306344.1	MDJ0306344.1 MAG: oligoendopeptidase F [Dehalobacter sp.]	1	6	16	69.093	599	41.45	10.2	11.7	68917000	61790000	1245100	847350
MDJ0305523.1	MDJ0305523.1	MDJ0305523.1 MAG: winged helix DNA-binding protein [Dehalobacter sp.]	1	3	29.6	17.429	152	17.808	29.6	14.5	27197000	5450400	1208600	605600
MDJ0305043.1	MDJ0305043.1	MDJ0305043.1 MAG: anti-sigma F factor [Dehalobacter sp.]	1	2	21.4	15.912	145	16.98	14.5	6.9	7148200	4779100	1191400	796520
MDJ0304771.1	MDJ0304771.1	MDJ0304771.1 MAG: FmdE family protein [Dehalobacter sp.]	1	2	9.9	22.236	203	12.636	5.4	4.4	14218000	757310000	1184800	63109000
MDJ0306034.1	MDJ0306034.1	MDJ0306034.1 MAG: 1,4-dihydroxy-2-naphthoyl-CoA synthase [Dehalobacter sp.]	1	2	16.4	31.171	280	17.018	5.4	16.4	13729000	24342000	1144100	1207700
MDJ0305750.1	MDJ0305750.1	MDJ0305750.1 MAG: aliphatic sulfonate ABC transporter substrate-binding protein [Dehalobacter sp.]	1	1	8.8	36.128	330	29.842	8.8	0	27365000	0	1140200	0
MDJ0304787.1	MDJ0304787.1	MDJ0304787.1 MAG: ATP-binding cassette domain-containing protein [Dehalobacter sp.]	1	5	31.7	27.216	249	30.513	16.9	14.9	57219000	60805000	1124800	3576800
MDJ0305427.1	MDJ0305427.1	MDJ0305427.1 MAG: preQ(1) synthase [Dehalobacter sp.]	1	1	4.5	17.788	154	6.2433	4.5	0	9722100	0	1080200	0
MDJ0304958.1	MDJ0304958.1	MDJ0304958.1 MAG: CpsD/CapB family tyrosine-protein kinase [Dehalobacter sp.]	1	1	4.4	28.316	251	5.7447	4.4	0	15016000	0	1072600	0
MDJ0306938.1	MDJ0306938.1	MDJ0306938.1 MAG: lysine--tRNA ligase [Dehalobacter sp.]	1	2	5.5	56.42	489	14.041	3.9	5.5	31883000	15398000	1062800	513280
MDJ0305300.1	MDJ0305300.1	MDJ0305300.1 MAG: adenylosuccinate synthase [Dehalobacter sp.]	1	5	14.5	47.213	427	33.513	4.9	9.6	68295000	47537000	1060400	1760600
MDJ0306883.1	MDJ0306883.1	MDJ0306883.1 MAG: bifunctional glutamate N-acetyltransferase/amino-acid acetyltransferase ArgJ [Dehalobacter sp.]	1	1	7	43.656	415	8.5771	7	7	24390000	14784000	1060400	642780
MDJ0307039.1	MDJ0307039.1	MDJ0307039.1 MAG: citrate/2-methylcitrate synthase [Dehalobacter sp.]	1	3	8.4	51.675	454	18.118	6.4	8.4	24054000	44021000	1045800	1614300
MDJ0305010.1	MDJ0305010.1	MDJ0305010.1 MAG: NADPH-dependent glutamate synthase [Dehalobacter sp.]	1	2	9.5	48.844	462	10.965	9.5	2.4	58124000	32017000	1032200	1334100
MDJ0306300.1	MDJ0306300.1	MDJ0306300.1 MAG: bifunctional phosphoribosylaminoimidazolecarboxamide formyltransferase/IMP cyclohydrolase [Dehalobacter sp.]	1	2	6	56.082	513	14.262	6	2.3	33939000	28417000	1028500	861120
MDJ0304419.1	MDJ0304419.1	MDJ0304419.1 MAG: DAK2 domain-containing protein [Dehalobacter sp.]	1	1	2.2	59.489	555	8.3269	2.2	2.2	27040000	24203000	1001500	896400
MDJ0304305.1	MDJ0304305.1	MDJ0304305.1 MAG: aspartate kinase [Dehalobacter sp.]	1	3	10.3	43.411	408	24.663	4.9	10.3	17021000	58589000	1001200	2115200
MDJ0305985.1	MDJ0305985.1	MDJ0305985.1 MAG: chemotaxis protein CheC [Dehalobacter sp.]	1	1	8.1	21.347	198	7.8497	8.1	8.1	43199000	9893600	996580	899420
MDJ0304946.1	MDJ0304946.1	MDJ0304946.1 MAG: UDP-N-acetylglucosamine 2-epimerase (non-hydrolyzing) [Dehalobacter sp.]	1	2	10.4	42.491	375	22.114	10.4	4.3	34157000	31103000	974250	1352300
MDJ0304960.1	MDJ0304960.1	MDJ0304960.1 MAG: alanine--tRNA ligase [Dehalobacter sp.]	1	8	13.1	97.651	877	58.376	7.9	8.4	128570000	83447000	949060	740550
MDJ0306335.1	MDJ0306335.1	MDJ0306335.1 MAG: NAD(P)-binding protein [Dehalobacter sp.]	1	2	4.5	51.868	462	11.407	1.9	2.6	24325000	33781000	935580	1299300
MDJ0305011.1	MDJ0305011.1	MDJ0305011.1 MAG: magnesium transporter CorA family protein [Dehalobacter sp.]	1	2	9.5	36.755	317	12.788	9.5	0	19022000	0	883280	0
MDJ0305097.1	MDJ0305097.1	MDJ0305097.1 MAG: Fe-S-containing hydro-lyase [Dehalobacter sp.]	1	1	6.3	20.127	191	6.6216	6.3	6.3	10592000	0	882690	0
MDJ0304786.1	MDJ0304786.1	MDJ0304786.1 MAG: SufD family Fe-S cluster assembly protein [Dehalobacter sp.]	1	3	17.7	33.446	305	18.732	9.8	7.9	46634000	15633000	855660	919570
MDJ0306111.1	MDJ0306111.1	MDJ0306111.1 MAG: phenylalanine--tRNA ligase subunit alpha [Dehalobacter sp.]	1	1	2.4	38.996	340	5.995	2.4	2.4	17044000	7294300	852210	364710
MDJ0306107.1	MDJ0306107.1	MDJ0306107.1 MAG: PFL family protein [Dehalobacter sp.]	1	1	5.5	48.053	452	26.356	5.5	0	17806000	0	847900	0
MDJ0305334.1	MDJ0305334.1	MDJ0305334.1 MAG: serine--tRNA ligase [Dehalobacter sp.]	1	2	9	48.328	421	21.632	9	4.3	26278000	23200000	845920	892310
MDJ0306085.1	MDJ0306085.1	MDJ0306085.1 MAG: tyrosine--tRNA ligase [Dehalobacter sp.]	1	2	4.8	45.102	400	11.579	4.8	3	20428000	4304800	817110	172190
MDJ0304346.1	MDJ0304346.1	MDJ0304346.1 MAG: 1-deoxy-D-xylulose-5-phosphate reductoisomerase [Dehalobacter sp.]	1	2	7.1	41.612	382	12.838	7.1	0	29065000	0	798820	0
MDJ0304580.1	MDJ0304580.1	MDJ0304580.1 MAG: DegV family protein [Dehalobacter sp.]	1	2	16.1	31.377	285	11.272	16.1	0	40916000	0	796970	0
MDJ0304357.1	MDJ0304357.1	MDJ0304357.1 MAG: ATP-dependent protease subunit HslV [Dehalobacter sp.]	1	1	10	19.477	180	6.5763	10	0	6325200	0	790650	0
MDJ0305975.1	MDJ0305975.1	MDJ0305975.1 MAG: chemotaxis protein CheW [Dehalobacter sp.]	1	1	18.3	15.462	142	14.816	18.3	0	6188800	0	773600	0
MDJ0306274.1	MDJ0306274.1	MDJ0306274.1 MAG: 3-deoxy-7-phosphoheptulonate synthase [Dehalobacter sp.]	1	2	11	37.241	337	14.158	11	11	150350000	16756000	743980	591960
MDJ0304473.1	MDJ0304473.1	MDJ0304473.1 MAG: FprA family A-type flavoprotein [Dehalobacter sp.]	1	1	3.8	44.323	390	7.3086	3.8	3.8	16362000	7240400	743730	329110
MDJ0305410.1	MDJ0305410.1	MDJ0305410.1 MAG: stage 0 sporulation family protein [Dehalobacter sp.]	1	1	6	28.449	250	9.2415	6	0	14827000	0	741360	0
MDJ0305419.1	MDJ0305419.1	MDJ0305419.1 MAG: bifunctional 5,10-methylenetetrahydrofolate dehydrogenase/5,10-methenyltetrahydrofolate cyclohydrolase [Dehalobacter sp.]	1	2	11.3	30.572	283	14.787	7.4	11.3	14043000	69315000	739120	2805000
MDJ0305276.1	MDJ0305276.1	MDJ0305276.1 MAG: porphobilinogen synthase [Dehalobacter sp.]	1	2	7.9	36.093	328	19.424	4.9	7.9	73322000	63570000	739030	997420
MDJ0304303.1;MDJ0305135.1	MDJ0304303.1;MDJ0305135.1	MDJ0304303.1 MAG: ribonuclease J [Dehalobacter sp.];MDJ0305135.1 MAG: ribonuclease J [Dehalobacter sp.]	2	2	4.3	61.137	554	13.354	2.5	4.3	23328000	31140000	728990	973110
MDJ0304948.1	MDJ0304948.1	MDJ0304948.1 MAG: glycosyltransferase family 4 protein [Dehalobacter sp.]	1	1	3.4	43.221	382	9.8536	3.4	3.4	15984000	14082000	726560	640080
MDJ0305234.1	MDJ0305234.1	MDJ0305234.1 MAG: serine hydroxymethyltransferase [Dehalobacter sp.]	1	3	12.5	45.26	415	22.293	12.5	10.1	56205000	17289000	716690	864470
MDJ0305663.1	MDJ0305663.1	MDJ0305663.1 MAG: homocitrate synthase [Dehalobacter sp.]	1	1	3.7	41.581	379	6.3653	3.7	0	19274000	0	713860	0
MDJ0305302.1	MDJ0305302.1	MDJ0305302.1 MAG: Lon family ATP-dependent protease [Dehalobacter sp.]	1	1	1.9	69.996	638	7.175	1.9	0	28127000	0	703180	0
MDJ0306815.1	MDJ0306815.1	MDJ0306815.1 MAG: glutamate--tRNA ligase [Dehalobacter sp.]	1	2	6	54.73	485	13.223	6	0	68518000	0	702690	0
MDJ0306253.1	MDJ0306253.1	MDJ0306253.1 MAG: aconitate hydratase [Dehalobacter sp.]	1	1	1.9	67.798	640	6.2761	1.9	1.9	20324000	11510000	700840	396890
MDJ0304566.1	MDJ0304566.1	MDJ0304566.1 MAG: D-alanine--D-alanine ligase [Dehalobacter sp.]	1	2	5.8	39.839	364	12.857	3.8	1.9	14359000	23735000	683770	1130200
MDJ0307019.1	MDJ0307019.1	MDJ0307019.1 MAG: glutamine synthetase III [Dehalobacter sp.]	1	4	7.6	76.923	698	28.505	7.6	0	31164000	0	677470	0
MDJ0306400.1	MDJ0306400.1	MDJ0306400.1 MAG: glycine--tRNA ligase subunit beta [Dehalobacter sp.]	1	1	3.2	77.023	690	16.793	3.2	3.2	30401000	6751400	675570	150030
MDJ0304745.1	MDJ0304745.1	MDJ0304745.1 MAG: hypothetical protein OKX56_02355 [Dehalobacter sp.]	1	1	2.5	40.939	356	5.8287	2.5	0	14740000	0	670000	0
MDJ0305513.1	MDJ0305513.1	MDJ0305513.1 MAG: hypoxanthine phosphoribosyltransferase [Dehalobacter sp.]	1	1	6.1	20.635	179	5.9265	6.1	0	8028600	0	617590	0
MDJ0306003.1	MDJ0306003.1	MDJ0306003.1 MAG: flagellar motor switch protein FliG [Dehalobacter sp.]	1	1	5.4	37.431	335	7.8771	5.4	5.4	16546000	20208000	590930	721720
MDJ0305677.1	MDJ0305677.1	MDJ0305677.1 MAG: ATP phosphoribosyltransferase [Dehalobacter sp.]	1	1	6.8	24.532	220	11.397	6.8	6.8	8143200	1841100	581660	131510
MDJ0306235.1	MDJ0306235.1	MDJ0306235.1 MAG: 3-methyl-2-oxobutanoate dehydrogenase subunit VorB [Dehalobacter sp.]	1	4	18.1	38.455	354	33.858	14.4	3.7	24701000	20233000	579310	1124100
MDJ0305973.1	MDJ0305973.1	MDJ0305973.1 MAG: adaptor protein MecA [Dehalobacter sp.]	1	1	4.8	24.113	207	6.5014	4.8	0	5744100	0	574410	0
MDJ0304910.1	MDJ0304910.1	MDJ0304910.1 MAG: AMP-binding protein [Dehalobacter sp.]	1	3	5.8	94.985	843	32.372	5.8	0	70201000	0	562370	0
MDJ0305242.1	MDJ0305242.1	MDJ0305242.1 MAG: DUF1385 domain-containing protein [Dehalobacter sp.]	1	2	9.6	32.317	292	14.126	9.6	0	6645000	0	553750	0
MDJ0306078.1	MDJ0306078.1	MDJ0306078.1 MAG: ribosome biogenesis GTPase Der [Dehalobacter sp.]	1	3	8.4	49.78	443	19.548	5.9	2.5	19957000	15973000	545720	614350
MDJ0306295.1	MDJ0306295.1	MDJ0306295.1 MAG: adenylosuccinate lyase [Dehalobacter sp.]	1	3	9.7	49.349	432	22.461	6.5	3.2	16523000	19208000	532990	619630
MDJ0306044.1	MDJ0306044.1	MDJ0306044.1 MAG: Lrp/AsnC family transcriptional regulator [Dehalobacter sp.]	1	2	9.7	37.959	330	12.092	4.5	9.7	10090000	44091000	531070	2320600
MDJ0306086.1	MDJ0306086.1	MDJ0306086.1 MAG: PBP1A family penicillin-binding protein [Dehalobacter sp.]	1	3	4.4	97.329	883	17.025	2.9	1.5	28098000	12033000	530160	227040
MDJ0305326.1	MDJ0305326.1	MDJ0305326.1 MAG: chromosomal replication initiator protein DnaA [Dehalobacter sp.]	1	2	6.8	50.523	441	13.043	3.4	3.4	15731000	49480000	524350	543940
MDJ0305720.1	MDJ0305720.1	MDJ0305720.1 MAG: aspartate--tRNA ligase [Dehalobacter sp.]	1	3	6.1	67.363	595	19.102	3.7	4	30298000	24247000	523470	692760
MDJ0306004.1	MDJ0306004.1	MDJ0306004.1 MAG: flagellar basal-body MS-ring/collar protein FliF [Dehalobacter sp.]	1	1	2.4	58.37	531	8.7341	2.4	0	14480000	0	482680	0
MDJ0306882.1	MDJ0306882.1	MDJ0306882.1 MAG: N-acetyl-gamma-glutamyl-phosphate reductase [Dehalobacter sp.]	1	1	3.5	37.571	342	6.8778	3.5	0	10880000	0	473030	0
MDJ0305698.1	MDJ0305698.1	MDJ0305698.1 MAG: 6-phosphofructokinase [Dehalobacter sp.]	1	2	12.7	34.406	322	10.703	10.6	2.2	9893800	131640000	471140	6268400
MDJ0305414.1	MDJ0305414.1	MDJ0305414.1 MAG: methionine--tRNA ligase [Dehalobacter sp.]	1	1	1.8	75.949	665	7.0515	1.8	0	18776000	0	469390	0
MDJ0307143.1	MDJ0307143.1	MDJ0307143.1 MAG: cell wall-binding repeat-containing protein [Dehalobacter sp.]	1	1	5.4	58.195	542	5.9826	5.4	5.4	12075000	5823600	464440	223990
MDJ0305197.1	MDJ0305197.1	MDJ0305197.1 MAG: 3-methyl-2-oxobutanoate hydroxymethyltransferase [Dehalobacter sp.]	1	1	7.5	30.42	280	10.768	7.5	0	5419100	0	451590	0
MDJ0305700.1	MDJ0305700.1	MDJ0305700.1 MAG: type I glutamate--ammonia ligase [Dehalobacter sp.]	1	1	2.5	50.079	442	5.8541	2.5	2.5	10731000	5218100	429250	208720
MDJ0305697.1	MDJ0305697.1	MDJ0305697.1 MAG: rod shape-determining protein [Dehalobacter sp.]	1	2	5.9	78.046	713	13.808	5.9	0	17494000	0	426680	0
MDJ0306994.1	MDJ0306994.1	MDJ0306994.1 MAG: CdaR family protein [Dehalobacter sp.]	1	1	2.7	44.869	415	6.9745	2.7	0	9246100	0	420280	0
MDJ0306952.1	MDJ0306952.1	MDJ0306952.1 MAG: serine acetyltransferase [Dehalobacter sp.]	1	1	4.7	35.304	317	7.2165	4.7	0	8070500	0	403530	0
MDJ0306933.1	MDJ0306933.1	MDJ0306933.1 MAG: AMP-binding protein [Dehalobacter sp.]	1	3	7.7	63.264	560	19.774	3.2	4.5	12417000	4787900	376260	145090
MDJ0304495.1	MDJ0304495.1	MDJ0304495.1 MAG: carbamoyl-phosphate synthase large subunit [Dehalobacter sp.]	1	2	3.4	117.92	1074	18.485	3.4	1.4	33343000	11696000	374890	191740
MDJ0305929.1	MDJ0305929.1	MDJ0305929.1 MAG: Ig-like domain-containing protein [Dehalobacter sp.]	1	1	0.9	129.29	1230	5.8472	0.9	0	11568000	0	373160	0
MDJ0304501.1	MDJ0304501.1	MDJ0304501.1 MAG: methyl-accepting chemotaxis protein [Dehalobacter sp.]	1	3	6.1	59.433	556	11.51	4.1	3.8	11644000	14982000	363860	468200
MDJ0305554.1	MDJ0305554.1	MDJ0305554.1 MAG: NADH-dependent [FeFe] hydrogenase, group A6 [Dehalobacter sp.]	1	1	2.6	62.436	572	9.3004	2.6	0	12670000	0	361990	0
MDJ0304482.1	MDJ0304482.1	MDJ0304482.1 MAG: ATP-binding protein [Dehalobacter sp.]	1	2	3	69.617	609	12.179	1	3	13059000	34020000	352950	399680
MDJ0304360.1	MDJ0304360.1	MDJ0304360.1 MAG: type I DNA topoisomerase [Dehalobacter sp.]	1	2	3.4	79.134	697	11.544	3.4	0	15932000	0	346350	0
MDJ0305536.1	MDJ0305536.1	MDJ0305536.1 MAG: amidohydrolase family protein [Dehalobacter sp.]	1	1	3.7	44.454	407	9.2031	3.7	0	8075400	0	336480	0
MDJ0304903.1	MDJ0304903.1	MDJ0304903.1 MAG: hydroxylamine reductase [Dehalobacter sp.]	1	3	8.7	56.631	520	23.425	3.7	8.7	10351000	65386000	333910	2109200
MDJ0306487.1	MDJ0306487.1	MDJ0306487.1 MAG: GTPase ObgE [Dehalobacter sp.]	1	2	8	46.716	425	11.264	4.9	3.1	8563500	1565900000	317170	57996000
MDJ0305877.1	MDJ0305877.1	MDJ0305877.1 MAG: threonine-phosphate decarboxylase CobD [Dehalobacter sp.]	1	1	2.5	40.837	361	5.8796	2.5	2.5	7008900	9426400	304740	409840
MDJ0305301.1	MDJ0305301.1	MDJ0305301.1 MAG: replicative DNA helicase [Dehalobacter sp.]	1	1	3.2	49.238	442	6.8579	3.2	0	7561600	0	280060	0
MDJ0305480.1	MDJ0305480.1	MDJ0305480.1 MAG: dihydropteroate synthase [Dehalobacter sp.]	1	1	4.9	44.243	407	5.9197	4.9	0	5802200	0	241760	0
MDJ0305678.1	MDJ0305678.1	MDJ0305678.1 MAG: ATP phosphoribosyltransferase regulatory subunit [Dehalobacter sp.]	1	2	8.8	43.248	386	17.927	8.8	0	12356000	0	232860	0
MDJ0305564.1	MDJ0305564.1	MDJ0305564.1 MAG: alanine racemase [Dehalobacter sp.]	1	1	5.9	41.16	372	7.813	5.9	0	5241200	0	227880	0
MDJ0306359.1	MDJ0306359.1	MDJ0306359.1 MAG: replication-associated recombination protein A [Dehalobacter sp.]	1	1	4.4	47.646	430	6.3737	4.4	0	5371000	0	214840	0
MDJ0306792.1	MDJ0306792.1	MDJ0306792.1 MAG: DUF6079 family protein [Dehalobacter sp.]	1	2	2.6	140.29	1225	10.717	1.8	0.8	18526000	0	203590	0
MDJ0306596.1	MDJ0306596.1	MDJ0306596.1 MAG: NYN domain-containing protein [Dehalobacter sp.]	1	1	6.3	32.373	286	5.8383	6.3	0	3767500	0	198290	0
MDJ0307063.1	MDJ0307063.1	MDJ0307063.1 MAG: ABC transporter ATP-binding protein [Dehalobacter sp.]	1	2	3.7	88.616	805	18.715	2.6	3.7	7218500	104790000	167870	2380300
MDJ0306481.1	MDJ0306481.1	MDJ0306481.1 MAG: leucine--tRNA ligase [Dehalobacter sp.]	1	2	3.9	94.56	830	10.807	3.9	0	19553000	0	141220	0
MDJ0304359.1	MDJ0304359.1	MDJ0304359.1 MAG: methylenetetrahydrofolate--tRNA-(uracil(54)-C(5))-methyltransferase (FADH(2)-oxidizing) TrmFO [Dehalobacter sp.]	1	1	4.4	47.739	436	6.8947	4.4	0	3364200	0	140180	0
MDJ0305949.1	MDJ0305949.1	MDJ0305949.1 MAG: UDP-N-acetylglucosamine 1-carboxyvinyltransferase [Dehalobacter sp.]	1	1	4.8	45.475	420	16.262	4.8	0	3024300	0	137470	0
MDJ0305664.1	MDJ0305664.1	MDJ0305664.1 MAG: Asp-tRNA(Asn)/Glu-tRNA(Gln) amidotransferase subunit GatB [Dehalobacter sp.]	1	2	8.3	53.475	483	16.738	8.3	0	3783200	0	114640	0
MDJ0304484.1	MDJ0304484.1	MDJ0304484.1 MAG: pyruvate carboxylase [Dehalobacter sp.]	1	3	2.7	128.77	1144	18.538	1.9	1.6	8062100	65450000	108950	884460
MDJ0306294.1	MDJ0306294.1	MDJ0306294.1 MAG: 5-(carboxyamino)imidazole ribonucleotide mutase [Dehalobacter sp.]	1	2	16.5	17.227	164	11.479	0	16.5	0	343230000	0	42904000
MDJ0304420.1	MDJ0304420.1	MDJ0304420.1 MAG: Asp23/Gls24 family envelope stress response protein [Dehalobacter sp.]	1	2	19.5	12.691	118	57.211	0	19.5	0	129090000	0	25817000
MDJ0305178.1	MDJ0305178.1	MDJ0305178.1 MAG: preprotein translocase subunit SecG [Dehalobacter sp.]	1	1	23.7	7.6933	76	11.982	0	23.7	0	80409000	0	20102000
MDJ0306113.1	MDJ0306113.1	MDJ0306113.1 MAG: 50S ribosomal protein L20 [Dehalobacter sp.]	1	1	6.2	14.87	128	6.9503	0	6.2	0	128810000	0	16101000
MDJ0307163.1	MDJ0307163.1	MDJ0307163.1 MAG: 3-isopropylmalate dehydrogenase [Dehalobacter sp.]	1	2	7.1	38.327	352	12.976	0	7.1	0	213280000	0	8531100
MDJ0305593.1	MDJ0305593.1	MDJ0305593.1 MAG: DUF3991 domain-containing protein [Dehalobacter sp.]	1	1	1.5	54.845	477	7.1695	0	1.5	0	261220000	0	7915800
MDJ0305288.1	MDJ0305288.1	MDJ0305288.1 MAG: energy-coupling factor ABC transporter substrate-binding protein [Dehalobacter sp.]	1	1	8.8	12.385	113	6.5818	0	8.8	0	18652000	0	6217500
MDJ0307066.1	MDJ0307066.1	MDJ0307066.1 MAG: DUF4342 domain-containing protein [Dehalobacter sp.]	1	2	18.1	21.246	188	16.837	0	18.1	0	66201000	0	4385900
MDJ0304433.1	MDJ0304433.1	MDJ0304433.1 MAG: PC4/YdbC family ssDNA-binding protein [Dehalobacter sp.]	1	1	13.7	8.6176	73	6.5407	0	13.7	0	25744000	0	4290700
MDJ0306148.1	MDJ0306148.1	MDJ0306148.1 MAG: cation:proton antiporter regulatory subunit [Dehalobacter sp.]	1	2	19.3	18.52	166	19.597	0	19.3	0	39100000	0	2925700
MDJ0304938.1	MDJ0304938.1	MDJ0304938.1 MAG: hypothetical protein OKX56_03355 [Dehalobacter sp.]	1	1	4.2	32.708	288	5.7661	0	4.2	0	51179000	0	2843300
MDJ0305612.1	MDJ0305612.1	MDJ0305612.1 MAG: HEPN domain-containing protein [Dehalobacter sp.]	1	1	8.5	16.302	141	6.7734	0	8.5	0	27411000	0	2741100
MDJ0306301.1	MDJ0306301.1	MDJ0306301.1 MAG: phosphoribosylamine--glycine ligase [Dehalobacter sp.]	1	1	1.6	45.598	428	6.2468	0	1.6	0	67096000	0	2396300
MDJ0306425.1	MDJ0306425.1	MDJ0306425.1 MAG: pyridoxamine 5-phosphate oxidase family protein [Dehalobacter sp.]	1	2	37.9	11.284	103	23.344	0	37.9	0	49764000	0	1599800
MDJ0305257.1	MDJ0305257.1	MDJ0305257.1 MAG: DUF2225 domain-containing protein [Dehalobacter sp.]	1	1	4.4	29.704	250	6.9027	0	4.4	0	22722000	0	1514800
MDJ0306296.1	MDJ0306296.1	MDJ0306296.1 MAG: phosphoribosylaminoimidazolesuccinocarboxamide synthase [Dehalobacter sp.]	1	2	8.4	27.19	239	11.84	0	8.4	0	27189000	0	1510500
MDJ0306337.1	MDJ0306337.1	MDJ0306337.1 MAG: PRC-barrel domain-containing protein [Dehalobacter sp.]	1	1	4.7	30.46	279	8.3812	0	4.7	0	25068000	0	1392700
MDJ0305529.1	MDJ0305529.1	MDJ0305529.1 MAG: NADH-quinone oxidoreductase subunit NuoF [Dehalobacter sp.]	1	1	1.4	70.657	648	5.8302	0	1.4	0	50299000	0	1289700
MDJ0304595.1	MDJ0304595.1	MDJ0304595.1 MAG: thioredoxin-disulfide reductase [Dehalobacter sp.]	1	1	3.9	32.608	304	6.2761	0	3.9	0	19096000	0	1193500
MDJ0306694.1	MDJ0306694.1	MDJ0306694.1 MAG: DUF1015 family protein [Dehalobacter sp.]	1	1	1.9	47.36	412	7.7476	0	1.9	0	26144000	0	1045800
MDJ0304407.1	MDJ0304407.1	MDJ0304407.1 MAG: phosphate acyltransferase PlsX [Dehalobacter sp.]	1	1	3.9	35.044	331	8.7192	0	3.9	0	18400000	0	968420
MDJ0306298.1	MDJ0306298.1	MDJ0306298.1 MAG: phosphoribosylformylglycinamidine cyclo-ligase [Dehalobacter sp.]	1	2	5.6	35.902	338	10.812	0	5.6	0	18168000	0	908400
MDJ0305090.1	MDJ0305090.1	MDJ0305090.1 MAG: GDSL-type esterase/lipase family protein [Dehalobacter sp.]	1	1	4.4	27.322	251	6.9759	0	4.4	0	9491900	0	790990
MDJ0306818.1	MDJ0306818.1	MDJ0306818.1 MAG: FAD-dependent thymidylate synthase [Dehalobacter sp.]	1	1	4.7	50.991	444	24.097	0	4.7	0	22822000	0	736210
MDJ0305012.1	MDJ0305012.1	MDJ0305012.1 MAG: DUF2148 domain-containing protein [Dehalobacter sp.]	1	2	18.6	18.244	172	14.607	0	18.6	0	12629000	0	650950
MDJ0305573.1	MDJ0305573.1	MDJ0305573.1 MAG: AmmeMemoRadiSam system protein A [Dehalobacter sp.]	1	1	2.6	46.016	420	6.4779	0	2.6	0	13695000	0	507230
MDJ0305080.1	MDJ0305080.1	MDJ0305080.1 MAG: efflux RND transporter periplasmic adaptor subunit [Dehalobacter sp.]	1	1	2.9	44.41	421	8.4463	0	2.9	0	11388000	0	438000
MDJ0305423.1	MDJ0305423.1	MDJ0305423.1 MAG: methylenetetrahydrofolate reductase C-terminal domain-containing protein [Dehalobacter sp.]	1	1	2.3	58.805	520	6.1988	0	2.3	0	13886000	0	365410
MDJ0306315.1	MDJ0306315.1	MDJ0306315.1 MAG: Stk1 family PASTA domain-containing Ser/Thr kinase [Dehalobacter sp.]	1	1	2	61.27	558	5.986	0	2	0	11339000	0	333510
MDJ0304343.1	MDJ0304343.1	MDJ0304343.1 MAG: proline--tRNA ligase [Dehalobacter sp.]	1	1	1.7	64.655	574	5.7683	0	1.7	0	11909000	0	313380
MDJ0306523.1	MDJ0306523.1	MDJ0306523.1 MAG: DEAD/DEAH box helicase family protein [Dehalobacter sp.]	1	1	1.7	97.014	867	5.8557	0	1.7	0	13769000	0	254980
MDJ0305116.1	MDJ0305116.1	MDJ0305116.1 MAG: IclR family transcriptional regulator [Dehalobacter sp.]	1	1	4.7	28.567	255	6.2019	0	4.7	0	2359300	0	168520
MDJ0304735.1	MDJ0304735.1	MDJ0304735.1 MAG: DUF6079 family protein [Dehalobacter sp.]	1	1	1.2	140.35	1230	6.2364	0	1.2	0	1864500	0	21431
MDJ0304596.1	MDJ0304596.1	MDJ0304596.1 MAG: UPF0182 family protein [Dehalobacter sp.]	1	1	1	108.5	956	5.9806	0	1	0	0	0	0
MDJ0304627.1	MDJ0304627.1	MDJ0304627.1 MAG: J domain-containing protein [Dehalobacter sp.]	1	1	2.9	38.12	341	6.2328	2.9	0	0	0	0	0
MDJ0304636.1	MDJ0304636.1	MDJ0304636.1 MAG: chromate transporter [Dehalobacter sp.]	1	1	5.4	20.127	185	5.8649	5.4	0	0	0	0	0
MDJ0304947.1	MDJ0304947.1	MDJ0304947.1 MAG: DapH/DapD/GlmU-related protein [Dehalobacter sp.]	1	1	3.2	21.154	188	6.1138	0	3.2	0	0	0	0
MDJ0305127.1	MDJ0305127.1	MDJ0305127.1 MAG: ATP-dependent protease LonB [Dehalobacter sp.]	1	1	2.2	64.091	581	5.8293	2.2	0	0	0	0	0
MDJ0305148.1	MDJ0305148.1	MDJ0305148.1 MAG: septum site-determining protein MinD [Dehalobacter sp.]	1	1	4.9	28.741	264	6.9292	4.9	0	0	0	0	0
MDJ0305229.1	MDJ0305229.1	MDJ0305229.1 MAG: F0F1 ATP synthase subunit A [Dehalobacter sp.]	1	1	5.1	28.235	253	8.2926	5.1	0	0	0	0	0
MDJ0305936.1	MDJ0305936.1	MDJ0305936.1 MAG: YggT family protein [Dehalobacter sp.]	1	1	16.2	9.2773	80	6.8421	0	16.2	0	0	0	0
MDJ0306059.1	MDJ0306059.1	MDJ0306059.1 MAG: Cys-tRNA(Pro) deacylase [Dehalobacter sp.]	1	1	9.5	17.443	158	9.1527	9.5	9.5	0	0	0	0
MDJ0306117.1	MDJ0306117.1	MDJ0306117.1 MAG: HD domain-containing protein [Dehalobacter sp.]	1	1	4.3	33.958	300	5.7401	0	4.3	0	0	0	0
MDJ0306118.1	MDJ0306118.1	MDJ0306118.1 MAG: threonine--tRNA ligase [Dehalobacter sp.]	1	1	1.6	73.317	641	5.8783	1.6	0	0	0	0	0
MDJ0306247.1	MDJ0306247.1	MDJ0306247.1 MAG: DRTGG domain-containing protein [Dehalobacter sp.]	1	1	2.5	48.161	435	5.8838	2.5	0	0	0	0	0
MDJ0306279.1	MDJ0306279.1	MDJ0306279.1 MAG: cupin domain-containing protein [Dehalobacter sp.]	1	1	10.4	12.559	115	6.4824	0	10.4	0	0	0	0
MDJ0306357.1	MDJ0306357.1	MDJ0306357.1 MAG: FMN-dependent NADH-azoreductase [Dehalobacter sp.]	1	1	8.5	22.294	201	8.0187	8.5	0	0	0	0	0
MDJ0306408.1	MDJ0306408.1	MDJ0306408.1 MAG: rRNA maturation RNase YbeY [Dehalobacter sp.]	1	1	6.9	23.129	203	11.509	6.9	6.9	0	0	0	0
MDJ0306489.1	MDJ0306489.1	MDJ0306489.1 MAG: 50S ribosomal protein L27 [Dehalobacter sp.]	1	1	15.4	10.025	91	8.8288	0	15.4	0	0	0	0
MDJ0306823.1	MDJ0306823.1	MDJ0306823.1 MAG: response regulator [Dehalobacter sp.]	1	1	2.8	31.759	287	-2	0	2.8	0	0	0	0
MDJ0307144.1	MDJ0307144.1	MDJ0307144.1 MAG: cell wall-binding repeat-containing protein [Dehalobacter sp.]	1	1	2.7	58.879	549	6.6478	0	2.7	0	0	0	0
MDJ0307161.1	MDJ0307161.1	MDJ0307161.1 MAG: Swt1 family HEPN domain-containing protein [Dehalobacter sp.]	1	1	5.7	22.094	192	6.002	5.7	5.7	0	0	0	0
MDJ0307165.1	MDJ0307165.1	MDJ0307165.1 MAG: 3-isopropylmalate dehydratase large subunit [Dehalobacter sp.]	1	1	2.8	45.848	424	8.0849	0	2.8	0	0	0	0
