# Supplementary material for: Comparative proteogenomics reveals ecological and evolutionary insights into the organohalide-respiring Dehalobacter restrictus strain T
Source: Appl Environ Microbiol. 2025 Mar 14;91(4):e01719-24. doi: 10.1128/aem.01719-24 (PMC12016555; doi:10.1128/aem.01719-24)
Supplement: Table S7 — Genomic comparison. [file aem.01719-24-s0004.xlsx]

## Sheet: Legend
	Classification of genes in Dehalobacter sp. strain CF involved in selected metabolic pathways or categories. This series of 9 excel sheets summarizes an organized list of gene annotations comparing 9 matabolic pathways of the five Dehalobacter genomes. If corresponding orthologs found in Dehalobacter restrictus strain PER-K23 were present, corresponding locus_tags were listed; otherwise, they wer…
	WORKSHEET TAB NAMES
	1. Glycolysis, Gluconeogenesis
	2. Citric Acid Cycle
	3. Pentose phosphate pathway
	4. Fatty acid biosynthesis
	5. Cobalamin (B12)
	6. Nitrogenase
	7. Energy metabolism
	8. Type IV pilus
	9. RdhA

## Sheet: 1. Glycolysis,Gluconeogenesis
(1)
Pathway:	Gluconeogenesis/Glycolysis
EC_number	Locus_tag	Annotation	Dhb_T	Dhb_UNSWDHB	Dhb_PER-K23
5.4.2.2	p2789	Phosphomannomutase / Phosphoglucomutase	MDJ0307056.1	UNSWDHB_1014	Dehre_2704
5.3.1.9	p2790	Glucose-6-phosphate isomerase	MDJ0307055.1	UNSWDHB_1003	Dehre_2705
3.1.3.111	p2899	Fructose-1,6-bisphosphatase, GlpX type	MDJ0305244.1	UNSWDHB_2780	Dehre_2819
2.7.1.112	p872	6-phosphofructokinase	MDJ0305698.1	UNSWDHB_2045	Dehre_1683
4.1.2.13	p2811	Fructose-bisphosphate aldolase class II	MDJ0307036.1	UNSWDHB_970	Dehre_2726
1.2.1.12	p652	NAD-dependent glyceraldehyde-3-phosphate dehydrogenase	MDJ0304586.1	UNSWDHB_720	Dehre_1453
2.7.2.3	p2829	Phosphoglycerate kinase	MDJ0305182.1	UNSWDHB_1276	Dehre_2755
5.4.2.1	p2827	2,3-bisphosphoglycerate-independent phosphoglycerate mutase	MDJ0305180.1	UNSWDHB_1272	Dehre_2753
4.2.1.11	p2826	phosphopyruvate hydratase	MDJ0305179.1	UNSWDHB_1286	Dehre_2752
2.7.9.111	p2541	Pyruvate,phosphate dikinase	MDJ0306397.1	UNSWDHB_1713	Dehre_0629
2.7.1.402	p653	Pyruvate kinase	MDJ0304585.1	UNSWDHB_692	Dehre_1454
1.2.7.1	p269	Pyruvate-flavodoxin oxidoreductase	MDJ0305407.1	UNSWDHB_2498	Dehre_0128
1.2.7.1	p2740	Pyruvate-flavodoxin oxidoreductase	MDJ0307104.1	UNSWDHB_2410	Dehre_2655
6.2.1.1	p435	Acetyl-coenzyme A synthetase	MDJ0306341.1	UNSWDHB_1322	Dehre_1237
1.2.1.3	p2406	Aldehyde dehydrogenase	No hit	UNSWDHB_2569	Dehre_0768
1.1.1.1	p2281	Alcohol dehydrogenase	MDJ0304813.1	UNSWDHB_626	Dehre_0926
1 Unique, irrevisible steps in Gluconeogenesis.
2 Unique, irrevisible steps in Glycolysis.

## Sheet: 2. Citric Acid Cycle
(2)
Pathway:	Citric Acid Cycle
EC_number	Locus_tag	Annotation	Dhb_T	Dhb_UNSWDHB	Dhb_PER-K23
6.4.1.1	p2314	Pyruvate carboxyl transferase	MDJ0304484.1	UNSWDHB_478	Dehre_0876
2.3.3.1	p2711	Citrate synthase (si)	MDJ0307135.1	UNSWDHB_2375	Dehre_2625
2.3.3.1	p2808	Citrate synthase (si)	MDJ0307039.1	UNSWDHB_1021	Dehre_2722
4.1.3.6	NF	Citrate lyase alpha chain
	p396	Citrate lyase beta chain	MDJ0306531.1	UNSWDHB_1195	Dehre_1202
	NF	Citrate lyase gamma chain
4.2.1.3	p995	Aconitate hydratase	MDJ0306253.1	UNSWDHB_1939	Dehre_1801
1.1.1.42	p1096	Isocitrate dehydrogenase [NADP]	MDJ0306030.1	UNSWDHB_1869	Dehre_1906
1.2.7.3	p978	2-oxoglutarate oxidoreductase, gamma subunit	No hit	UNSWDHB_1377	Dehre_1780
	p979	2-oxoglutarate oxidoreductase, beta subunit	MDJ0306234.1	UNSWDHB_1363	Dehre_1781
	p980	2-oxoglutarate oxidoreductase, alpha subunit	MDJ0306235.1	UNSWDHB_1358	Dehre_1782
	p981	2-oxoglutarate oxidoreductase, delta subunit, putative	No hit	UNSWDHB_1374	Dehre_1783
6.2.1.5	p393	Succinyl-CoA ligase [ADP-forming] beta chain	MDJ0306534.1	UNSWDHB_1190	Dehre_1199
	p395	Succinyl-CoA ligase [ADP-forming] alpha chain	MDJ0306532.1	UNSWDHB_1210	Dehre_1201
1.3.99.1/1.3.5.1	NF	Succinic dehydrogenase
4.2.1.2	p2651	Fumarate hydratase class I, aerobic; L(+)-tartrate dehydratase beta subunit	MDJ0305097.1	UNSWDHB_2361	Dehre_2558
	p2652	Fumarate hydratase class I, aerobic; L(+)-tartrate dehydratase alpha subunit	MDJ0305096.1	UNSWDHB_2351	Dehre_2559
1.1.1.37	NF	Malate dehydrogenase
1.1.1.40	p397	NADP-dependent malic enzyme	MDJ0306530.1	UNSWDHB_1193	Dehre_1203

## Sheet: 3. Pentose phosphate pathway
(3)
Pathway:	Pentose Phosphate Pathway
EC_number	Locus_tag	Annotation	Dhb_T	Dhb_UNSWDHB	Dhb_PER-K23
5.3.1.9	p2790	Glucose-6-phosphate isomerase	MDJ0307055.1	UNSWDHB_1003	Dehre_2705
2.7.1.11	p872	6-phosphofructokinase	MDJ0305698.1	UNSWDHB_2045	Dehre_1683
3.1.3.11	p2899	Fructose-1,6-bisphosphatase, GlpX type	MDJ0305244.1	UNSWDHB_2780	Dehre_2819
4.1.2.13	p2811	Fructose-bisphosphate aldolase class II	MDJ0307036.1	UNSWDHB_970	Dehre_2726
2.2.1.1	p2853	Transketolase, C-terminal section	MDJ0305205.1	UNSWDHB_1268	Dehre_2778
	p2854	Transketolase, N-terminal section	MDJ0305206.1	UNSWDHB_1301	Dehre_2779
2.2.1.1	p1570	Transketolase, C-terminal section	No hit	UNSWDHB_954	No hit
	p1571	Transketolase, N-terminal section	No hit	UNSWDHB_922	No hit
2.2.1.2	p2900	Transaldolase	MDJ0305245.1	UNSWDHB_2732	Dehre_2820
5.1.3.1	p2178	Ribulose-phosphate 3-epimerase	MDJ0306317.1	UNSWDHB_2081	Dehre_1020
5.3.1.6	p2891	Ribose 5-phosphate isomerase B	No hit	UNSWDHB_2736	Dehre_2810
2.7.6.1	p322	Ribose-phosphate pyrophosphokinase	MDJ0305460.1	UNSWDHB_2702	Dehre_0190
5.4.2.7	p532	Phosphopentomutase	MDJ0305030.1	UNSWDHB_1476	Dehre_1333
4.1.2.4	p2548	Deoxyribose-phosphate aldolase	MDJ0306404.1	UNSWDHB_1689	Dehre_0623

## Sheet: 4. Fatty acid biosynthesis
(4)
Pathway:	Fatty Acid Biosynthesis
EC_number	Locus_tag	Annotation	Dhb_T	Dhb_UNSWDHB	Dhb_PER-K23
6.4.1.2	p2715	Acetyl-coenzyme A carboxyl transferase alpha chain	MDJ0307131.1	UNSWDHB_2429	Dehre_2630
	p2716	Acetyl-coenzyme A carboxyl transferase beta chain	MDJ0307130.1	UNSWDHB_2310	Dehre_2631
6.3.4.14	p2714	Biotin-protein ligase / Biotin operon repressor	MDJ0307132.1	UNSWDHB_2343	Dehre_2629
	p2717	Biotin carboxylase of acetyl-CoA carboxylase	MDJ0307129.1	UNSWDHB_2451	Dehre_2632
	p2719	Biotin carboxyl carrier protein of acetyl-CoA carboxylase	No hit	UNSWDHB_2336	Dehre_2634
	p1292	3-oxoacyl-[acyl-carrier-protein] synthase, KASII	No hit	UNSWDHB_1789	No hit
	p2720	3-oxoacyl-[acyl-carrier-protein] synthase, KASII	MDJ0307126.1	UNSWDHB_2342	Dehre_2635
	p2725	3-oxoacyl-[acyl-carrier-protein] synthase, KASIII	MDJ0307121.1	UNSWDHB_2408	Dehre_2640
	p2722	Malonyl CoA-acyl carrier protein transacylase	MDJ0307124.1	UNSWDHB_2348	Dehre_2637
	p2240	3-oxoacyl-[acyl-carrier protein] reductase	No hit	UNSWDHB_1638	No hit
	p2721	3-oxoacyl-[acyl-carrier protein] reductase	MDJ0307125.1	UNSWDHB_2377	Dehre_2636
	p2718	(3R)-hydroxymyristoyl-[acyl carrier protein] dehydratase	No hit	UNSWDHB_2449	Dehre_2633
	p2723	Enoyl-[acyl-carrier-protein] reductase [FMN]	MDJ0307123.1	UNSWDHB_2340	Dehre_2638

## Sheet: 5. Cobalamin (B12)
(5)
Pathway:		Biosynthesis of Cobalamin (B12)
Cobalamin (B12)
EC_number	Gene_symbol	Locus_tag	Annotation	Dhb_T	Dhb_UNSWDHB	Dhb_PER-K23
6.1.1.17		p1926	Glutamyl-tRNA synthetase @ Glutamyl-tRNA(Gln) synthetase ## unambiguous	MDJ0306815.1	UNSWDHB_105	Dehre_0472
1.2.1.70		p2939	Glutamyl-tRNA reductase	MDJ0305281.1	UNSWDHB_2740	Dehre_2857
5.4.3.8		p2933	Glutamate-1-semialdehyde aminotransferase	MDJ0305275.1	UNSWDHB_2786	Dehre_2851
4.2.1.24		p2934	Porphobilinogen synthase	MDJ0305276.1	UNSWDHB_2779	Dehre_2852
2.5.1.61		p2936	Porphobilinogen deaminase	MDJ0305278.1	UNSWDHB_2744	Dehre_2854
4.2.1.75	cysG	p2935	Uroporphyrinogen-III methyltransferase / Uroporphyrinogen-III synthase	MDJ0305277.1	UNSWDHB_2783	Dehre_2853
2.1.1.107	cysG	p2935	Uroporphyrinogen-III methyltransferase / Uroporphyrinogen-III synthase	MDJ0305277.1	UNSWDHB_2783	Dehre_2853
1.3.1.76	cysG	p2935	Uroporphyrinogen-III methyltransferase / Uroporphyrinogen-III synthase	MDJ0305277.1	UNSWDHB_2783	Dehre_2853
4.99.1.3	cbiX	p2932	cobalamin (vitamin B12) biosynthesis CbiX protein	No hit	UNSWDHB_2795	Dehre_2850
2.1.1.151	cbiL	p2942	precorrin-2 C20-methyltransferase CobI/CbiL	MDJ0305284.1	UNSWDHB_2790	Dehre_2860
2.1.1.131	cbiH	p2938	Cobalt-precorrin-3b C17-methyltransferase CobJ/CbiH	MDJ0305280.1	UNSWDHB_2735	Dehre_2856
2.1.1.133	cbiF	p2941	Cobalt-precorrin-4 C11-methyltransferase CobM/CbiF	MDJ0305283.1	UNSWDHB_2755	Dehre_2859
	cbiG	p2940	Cobalamin biosynthesis protein CbiG	MDJ0305282.1	UNSWDHB_2775	Dehre_2858
	cbiD	p1258	Cobalt-precorrin-6 synthase, anaerobic, CbiD	MDJ0306650.1	UNSWDHB_2910	No hit
	cbiD	p2943	Cobalt-precorrin-6 synthase, anaerobic, CbiD	MDJ0305285.1	UNSWDHB_2741	Dehre_2861
1.3.1.54	cbiJ	p2937	Cobalt-precorrin-6x reductase CobK/CbiJ	MDJ0305279.1	UNSWDHB_2796	Dehre_2855
	cbiE, cbiT	p2931	Cobalt-precorrin-6y C5-methyltransferase / Cobalt-precorrin-6y C15-methyltransferase [decarboxylating], CobL/CbiE/CbiT	MDJ0305273.1	UNSWDHB_2743	Dehre_2849
5.4.1.2	cbiC	p2930	Cobalt-precorrin-8x methylmutase CbiC/CobH	MDJ0305272.1	UNSWDHB_2733	Dehre_2848
6.3.1.-	cbiA	p63	Cobyrinic acid A,C-diamide synthase, CbiA	MDJ0304423.1	UNSWDHB_223	No hit
6.3.1.-	cbiA	p808	Cobyrinic acid A,C-diamide synthase, CbiA	MDJ0305871.1	UNSWDHB_2871	Dehre_1615
1.16.8.1		uncertain	Cob(II)yrinic acid a,c-diamide reductase
2.5.1.17		p799	Cob(I)alamin adenosyltransferase	No hit	UNSWDHB_2843	Dehre_1606
6.3.5.10		p800	Cobyric acid synthase	MDJ0305879.1	UNSWDHB_2840	Dehre_1607
6.3.1.10		p803	Adenosylcobinamide-phosphate synthase	MDJ0305876.1	UNSWDHB_2865	Dehre_1610
2.7.1.156		p807	putative adenosyl cobinamide kinase/adenosyl cobinamide phosphate guanylyltransferase CobU/CobP	No hit	UNSWDHB_2872	Dehre_1614
4.1.1.81		p802	L-threonine 3-O-phosphate decarboxylase	MDJ0305877.1	UNSWDHB_2875	Dehre_1609
6.3.1.10		p803	Adenosylcobinamide-phosphate synthase	MDJ0305876.1	UNSWDHB_2865	Dehre_1610
2.4.2.21		p694	Nicotinate-nucleotide--dimethylbenzimidazole phosphoribosyltransferase	MDJ0304531.1	UNSWDHB_1053	Dehre_1488
3.1.3.73		p804	Alpha-ribazole-5'-phosphate phosphatase	MDJ0305875.1	UNSWDHB_2846	Dehre_1611
2.7.8.26		p806	Cobalamin synthase	MDJ0305873.1	UNSWDHB_2854	Dehre_1613
2.5.1.17		p799	Cob(I)alamin adenosyltransferase	No hit	UNSWDHB_2843	Dehre_1606
3.5.1.90		p2640	Adenosylcobinamide amidohydrolase	MDJ0305121.1	UNSWDHB_2439	Dehre_2538

## Sheet: 6. Nitrogenase
(6)
Pathway:	Nitrogen Fixation
EC_number	Gene_symbol	Locus_tag	Annotation	Dhb_T1	Dhb_UNSWDHB	Dhb_PER-K23
	AnfO	p2009	Iron only nitrogenase protein AnfO (AnfO_nitrog).	No hit	UNSWDHB_146	No hit
	AnfO	p2010	Iron only nitrogenase protein AnfO (AnfO_nitrog).	No hit	UNSWDHB_142	No hit
	nifB	p2011	Nitrogenase FeMo-cofactor synthesis FeS core scaffold and assembly protein NifB	No hit	UNSWDHB_143	No hit
	nifN	p2012	Nitrogenase FeMo-cofactor scaffold and assembly protein NifN	No hit	UNSWDHB_144	No hit
	nifE	p2013	Nitrogenase FeMo-cofactor scaffold and assembly protein NifE	No hit	UNSWDHB_148	No hit
		p2014	4Fe-4S ferredoxin, nitrogenase-associated	No hit	UNSWDHB_149	No hit
	nifX	p2015	Nitrogenase FeMo-cofactor carrier protein NifX	No hit	UNSWDHB_147	No hit
	nifK	p2016	Nitrogenase (molybdenum-iron) beta chain NifK	No hit	UNSWDHB_145	No hit
	nifD	p2017	Nitrogenase (molybdenum-iron) alpha chain NifD	No hit	UNSWDHB_151	No hit
	nifH	p2018	Nitrogenase (molybdenum-iron) reductase and maturation protein NifH	No hit	UNSWDHB_141	No hit
		p2019	Nitrogen regulatory protein P-II	No hit	UNSWDHB_139	No hit
		p2020	Nitrogen regulatory protein P-II	No hit	UNSWDHB_140	No hit

## Sheet: 7. Energy metabolism
(7)
Pathway	Flagella and Chemotaxis
EC_number	Gene_symbol	Locus_tag	Annotation	Dhb_T	Dhb_UNSWDHB	Dhb_PER-K23
		p2877	ATP synthase epsilon chain	No hit	UNSWDHB_1293	Dehre_2797
		p2878	ATP synthase beta chain	MDJ0305223.1	UNSWDHB_1265	Dehre_2798
		p2879	ATP synthase gamma chain	MDJ0305224.1	UNSWDHB_1260	Dehre_2799
		p2880	ATP synthase alpha chain	MDJ0305225.1	UNSWDHB_1317	Dehre_2800
		p2881	ATP synthase delta chain	MDJ0305226.1	UNSWDHB_1290	Dehre_2801
		p2882	ATP synthase B chain	No hit	UNSWDHB_1319	Dehre_2802
		p2883	ATP synthase C chain	No hit	UNSWDHB_1266	Dehre_2803
		p2884	ATP synthase A chain	No hit	UNSWDHB_1314	Dehre_2804
		p1647	putative [Fe] hydrogenase (Fe-only hydrogenase) (ferredoxin bidirectional hydrogenase), subunit gamma (hymA-like)	No hit	UNSWDHB_1422	Dehre_2372
		p1648	protein HymB	MDJ0305553.1	UNSWDHB_1435	Dehre_2373
		p1649	[Fe] hydrogenase, large subunit HymC	MDJ0305554.1	UNSWDHB_1432	Dehre_2374
		p2293	NADH-ubiquinone oxidoreductase chain N	MDJ0304461.1	UNSWDHB_2663	Dehre_0899
		p2294	NADH-ubiquinone oxidoreductase chain M	MDJ0304462.1	UNSWDHB_2637	Dehre_0898
		p2295	NADH-ubiquinone oxidoreductase chain L	MDJ0304463.1	UNSWDHB_2664	Dehre_0897
		p2296	NADH-ubiquinone oxidoreductase chain K	No hit	UNSWDHB_2622	Dehre_0896
		p2297	NADH-ubiquinone oxidoreductase chain J	No hit	UNSWDHB_2640	Dehre_0895
		p2298	NADH-ubiquinone oxidoreductase chain I	No hit	UNSWDHB_2673	Dehre_0894
		p2299	NADH-ubiquinone oxidoreductase chain H	MDJ0304467.1	UNSWDHB_2636	Dehre_0893
		p2300	NADH-ubiquinone oxidoreductase chain D	MDJ0304468.1	UNSWDHB_2666	Dehre_0892
		p2301	NADH-ubiquinone oxidoreductase chain C	No hit	UNSWDHB_2635	Dehre_0891
		p2302	NADH-ubiquinone oxidoreductase chain B	MDJ0304470.1	UNSWDHB_2642	Dehre_0890
		p2303	NADH ubiquinone oxidoreductase chain A	No hit	UNSWDHB_2644	Dehre_0889
		p1688	Hup-type Ni,Fe-hydrogenase small subunit	MDJ0307017.1	UNSWDHB_2053	Dehre_2405
		p1689	Hup-type Ni,Fe-hydrogenase large subunit	MDJ0307016.1	UNSWDHB_2055	Dehre_2406
		p1690	Hup-type Ni,Fe-hydrogenase cytochrome b subunit	MDJ0307015.1	UNSWDHB_2059	Dehre_2407
		p1849	Hup-type Ni,Fe-hydrogenase small subunit	MDJ0306893.1	UNSWDHB_89	Dehre_0553
		p1850	Hup-type Ni,Fe-hydrogenase large subunit	MDJ0306892.1	UNSWDHB_98	Dehre_0552
		p1851	Hup-type Ni,Fe-hydrogenase cytochrome b subunit	MDJ0306891.1	UNSWDHB_119	Dehre_0551
		p1852	Ni,Fe-hydrogenase maturation factor	No hit	UNSWDHB_93	Dehre_0550
		p2131	Hup-type Ni,Fe-hydrogenase cytochrome b subunit	MDJ0304381.1	UNSWDHB_1554	Dehre_1063
		p2132	Hup-type Ni,Fe-hydrogenase large subunit	MDJ0304382.1	UNSWDHB_1527	Dehre_1062
		p2133	Hup-type Ni,Fe-hydrogenase small subunit	MDJ0304383.1	UNSWDHB_1548	Dehre_1061
		p832	[NiFe] hydrogenase metallocenter assembly protein HypE	MDJ0306179.1	UNSWDHB_1065	Dehre_1640
		p833	[NiFe] hydrogenase metallocenter assembly protein HypD	MDJ0306178.1	UNSWDHB_1060	Dehre_1641
		p834	[NiFe] hydrogenase metallocenter assembly protein HypC	No hit	UNSWDHB_1064	Dehre_1642
		p835	[NiFe] hydrogenase nickel incorporation-associated protein HypB	MDJ0306176.1	UNSWDHB_1058	Dehre_1643
		p836	[NiFe] hydrogenase nickel incorporation protein HypA	No hit	UNSWDHB_1073	Dehre_1644
		p929	[NiFe] hydrogenase metallocenter assembly protein HypF	MDJ0305749.1	UNSWDHB_2036	Dehre_1735
		p923	putative formate dehydrogenase formation protein FdhE	MDJ0305745.1	UNSWDHB_1974	Dehre_1730
		p924	Formate dehydrogenase O gamma subunit	MDJ0305746.1	UNSWDHB_2031	Dehre_1731
		p925	Formate dehydrogenase O beta subunit	MDJ0305747.1	UNSWDHB_2018	Dehre_1732
	FdhN	p927	Formate dehydrogenase N alpha subunit, selenocysteine-containing	MDJ0305748.1	Present but not annotated	Dehre_1733
	FdhH	p1622	NAD-dependent formate dehydrogenase alpha subunit, selenocysteine-containing	MDJ0305528.1	Present but not annotated	Dehre_2348
		p1625	Fe-hydrogenase subunit beta	MDJ0305529.1	UNSWDHB_616	Dehre_2349
		p1626	Fe-hydrogenase subunit gamma	No hit	UNSWDHB_617	Dehre_2350
		p837	Energy-conserving hydrogenase (ferredoxin), subunit F	No hit	UNSWDHB_1076	Dehre_1645
		p838	Energy-conserving hydrogenase (ferredoxin), subunit E	MDJ0306173.1	UNSWDHB_1057	Dehre_1646
		p839	Energy-conserving hydrogenase (ferredoxin), subunit D	No hit	UNSWDHB_1069	Dehre_1647
		p840	Energy-conserving hydrogenase (ferredoxin), subunit C	No hit	UNSWDHB_1075	Dehre_1648
		p841	Energy-conserving hydrogenase (ferredoxin), subunit B	MDJ0306170.1	UNSWDHB_1061	Dehre_1649
		p842	Energy-conserving hydrogenase (ferredoxin), subunit A	MDJ0306169.1	UNSWDHB_1068	Dehre_1650
		p2232	Energy-conserving hydrogenase (ferredoxin), subunit F	No hit	UNSWDHB_1675	No hit
		p2233	Energy-conserving hydrogenase (ferredoxin), subunit E	No hit	UNSWDHB_1677	No hit
		p2234	Energy-conserving hydrogenase (ferredoxin), subunit D	No hit	UNSWDHB_1636	No hit
		p2235	Energy-conserving hydrogenase (ferredoxin), subunit C	No hit	UNSWDHB_1652	No hit
		p2236	Energy-conserving hydrogenase (ferredoxin), subunit B	No hit	UNSWDHB_1624	No hit
		p2237	Energy-conserving hydrogenase (ferredoxin), subunit A	No hit	UNSWDHB_1632	No hit
		p933	putative iron-only hydrogenase, catalytic subunit HymC	MDJ0305753.1	UNSWDHB_2035	Dehre_1739
		p934	putative iron-only hydrogenase, electron-transferring subunit HymB	MDJ0305754.1	UNSWDHB_2017	Dehre_1740
		p935	putative iron-only hydrogenase, electron-transferring subunit HymA	No hit	UNSWDHB_1971	Dehre_1741
		p1597	putative iron-only hydrogenase, catalytic subunit HymC	MDJ0305500.1	UNSWDHB_930	Dehre_2317
		p1598	putative iron-only hydrogenase, electron-transferring subunit HymB	MDJ0305501.1	UNSWDHB_950	Dehre_2318
		p1599	NADP-reducing hydrogenase, subunit B	No hit	UNSWDHB_924	Dehre_2319
		p1600	putative iron-only hydrogenase, electron-transferring subunit HymA	No hit	UNSWDHB_926	Dehre_2320
	Hyc: Formate hydrogen lyase	p760	Formate hydrogenlyase subunit 7	MDJ0305916.1	UNSWDHB_1219	Dehre_1568
		p761	formate hydrogenlyase subunit 5	MDJ0305915.1	UNSWDHB_1222	Dehre_1569
		p763	Hydrogenase-4 component F	MDJ0305914.1	UNSWDHB_1223	Dehre_1570
		p764	hydrogenase-4 membrane component	MDJ0305913.1	UNSWDHB_1225	Dehre_1571
		p765	Formate hydrogenlyase subunit 4	MDJ0305912.1	UNSWDHB_1215	Dehre_1572
		p766	Hydrogenase-4 component B / Formate hydrogenlyase subunit 3	MDJ0305911.1	UNSWDHB_1212	Dehre_1573
		p1035	Fe-S oxidoreductase	MDJ0306980.1	UNSWDHB_1919	Dehre_1846
		p1036	Electron transfer flavoprotein, alpha subunit	MDJ0306981.1	UNSWDHB_1867	Dehre_1847
		p1037	Electron transfer flavoprotein, beta subunit	MDJ0306982.1	UNSWDHB_1886	Dehre_1848

## Sheet: 8. Type IV pilus
EC_number	Gene_symbol	Locus_tag	Annotation	Dhb_T	Dhb_UNSWDHB	Dhb_PER-K23
	pilA	p2049	type IV pilin PilA	No hit	UNSWDHB_1389	No hit
	pilA	p2050	type IV pilin	No hit	UNSWDHB_1394	No hit
	pilB	p484	Type IV fimbrial assembly, ATPase PilB	MDJ0304982.1	UNSWDHB_2121	Dehre_1285
	pilB	p2045	Type IV fimbrial assembly, ATPase PilB	MDJ0304299.1	UNSWDHB_1403	Dehre_1158
	pilC	p485	Type IV fimbrial assembly protein PilC	MDJ0304983.1	UNSWDHB_2117	Dehre_1286
	pilC	p2058	Type IV fimbrial assembly protein PilC	No hit	UNSWDHB_1390	No hit
	pilD	p1345	Type IV leader peptidase family.	No hit	UNSWDHB_841	No hit
	pilD	p1360	Type IV leader peptidase family.	No hit	UNSWDHB_2231	No hit
	pilD	p1602	Leader peptidase (Prepilin peptidase) / N-methyltransferase	MDJ0305504.1	UNSWDHB_914	Dehre_2321
	flp	p369	Flp pilus assembly protein, pilin Flp	No hit	UNSWDHB_186	Dehre_1175
	pilO	p473	hypothetical protein	No hit	UNSWDHB_2129	Dehre_1274
	pilN	p472	hypothetical protein	No hit	UNSWDHB_2112	Dehre_1273
	pilN	p2056	Fimbrial assembly protein (PilN).	No hit	UNSWDHB_1407	No hit
	pilM	p471	Type IV pilus biogenesis protein PilM	MDJ0304969.1	UNSWDHB_2125	Dehre_1272
	pilM	p2057	type IV pilus assembly protein PilM	No hit	UNSWDHB_1405	No hit
	pilZ	p1530	type IV pilus assembly PilZ	MDJ0305986.1	UNSWDHB_901	Dehre_2256
	cpaB	p102	Flp pilus assembly protein CpaB	MDJ0306758.1	No hit	No hit
	cpaB	p166	Flp pilus assembly protein CpaB	MDJ0306758.1	UNSWDHB_2267	Dehre_0404
	cpaB	p366	Flp pilus assembly protein CpaB family	MDJ0306561.1	UNSWDHB_194	Dehre_1172
	cpaB	p1344	Flp pilus assembly protein CpaB	MDJ0305624.1	UNSWDHB_2194	No hit
	cpaB	p1373	Flp pilus assembly protein CpaB	MDJ0305653.1	UNSWDHB_2201	No hit
	cpaE	p365	response regulator receiver protein	MDJ0306562.1	UNSWDHB_185	Dehre_1171
	cpaF/tadC	p364	Type II/IV secretion system ATP hydrolase TadA/VirB11/CpaF, TadA subfamily	MDJ0306563.1	UNSWDHB_189	Dehre_1170
	cpaF/tadC	p1342	Type II/IV secretion system ATP hydrolase TadA/VirB11/CpaF, TadA subfamily	MDJ0305622.1	UNSWDHB_2191	No hit
	cpaF/tadC	p1371	Flp pilus assembly protein, ATPase CpaF	MDJ0305651.1	UNSWDHB_2220	No hit
	tadA	p362	Type II/IV secretion system protein TadC, associated with Flp pilus assembly	MDJ0306565.1	UNSWDHB_193	Dehre_1168
	tadB	p363	Flp pilus assembly protein TadB	MDJ0306564.1	UNSWDHB_190	Dehre_1169
	pilT	p2044	Leader peptidase (Prepilin peptidase) / N-methyltransferase	MDJ0304298.1	UNSWDHB_1400	Dehre_1159
		p100	putative pilus assembly protein	MDJ0306760.1	No hit	No hit
		p480	prepilin-type N-terminal cleavage/methylation domain	No hit	UNSWDHB_2135	Dehre_1281
		p477	prepilin-type N-terminal cleavage/methylation domain	No hit	UNSWDHB_2102	Dehre_1278
		p482	prepilin-type N-terminal cleavage/methylation domain	No hit	UNSWDHB_2139	Dehre_1283
		p486	prepilin-type N-terminal cleavage/methylation domain	No hit	UNSWDHB_2108	Dehre_1287

## Sheet: 9. RdhA
EC_number	Gene_symbol	Locus_tag	Annotation	Dhb_T	Dhb_UNSWDHB	Dhb_PER-K23
	rdhA	p603	putative reductive dehalogenase subunit A	MDJ0304632.1	Present but was not annotated!!!	Dehre_1408
	rdhA	p1199	putative reductive dehalogenase subunit A	No hit	UNSWDHB_446	Dehre_2012
	rdhA	p1208	putative reductive dehalogenase subunit A	No hit	UNSWDHB_3037	Dehre_2022
	rdhA	p1211	putative reductive dehalogenase subunit A	No hit	UNSWDHB_213	Dehre_2026
	cfrA	p1247	chloroform reductive dehalogenase CfrA	MDJ0306437.1	UNSWDHB_2932	Dehre_0793
	rdhA	p1672	putative reductive dehalogenase subunit A	MDJ0304768.1	No hit	No hit
	rdhA	p1681	putative reductive dehalogenase subunit A	MDJ0306606.1	UNSWDHB_1778	Dehre_2398
	rdhA	p1979	putative reductive dehalogenase subunit A	No hit	UNSWDHB_156	No hit
	rdhA	p1981	putative reductive dehalogenase subunit A	No hit	UNSWDHB_152	No hit
	rdhA	p2209	putative reductive dehalogenase subunit A	MDJ0306287.1	UNSWDHB_1640	Dehre_0990
	rdhA	p2358	putative reductive dehalogenase subunit A	MDJ0304527.1	UNSWDHB_1178	Dehre_0835
	rdhA	p2366	putative reductive dehalogenase subunit A	No hit	UNSWDHB_1168	No hit
	rdhA	p2367	putative reductive dehalogenase subunit A	No hit	UNSWDHB_1179	No hit
	rdhA	p2374	putative reductive dehalogenase subunit A	No hit	UNSWDHB_1139	Dehre_0820
	rdhA	p2378	putative reductive dehalogenase subunit A	No hit	UNSWDHB_2542	No hit
	rdhA	p2384	putative reductive dehalogenase subunit A	No hit	UNSWDHB_853	Dehre_0815
	rdhA	p2388	putative reductive dehalogenase subunit A	No hit	UNSWDHB_1582	No hit
